# Supplementary material for: 2-Amino­anilinium 2-chloro­acetate
Source: Acta Crystallogr Sect E Struct Rep Online. 2010 Jul 7;66(Pt 8):o1945. doi: 10.1107/S1600536810024554 (PMC3007232; doi:10.1107/S1600536810024554)
Supplement: Supplementary file 2 [file e-66-o1945-Isup2.hkl]

# 
# h,k,l, Fc-squared, Fo-squared, sigma(Fo-squared) and status flag 
# 
data_I
_shelx_title ' dsds  P21/c' 
_shelx_refln_list_code          4 
_shelx_F_calc_maximum      126.27 
_exptl_crystal_F_000       423.92 
_reflns_d_resolution_high  0.8048 
 
loop_ 
 _symmetry_equiv_pos_as_xyz 
 'x, y, z' 
 '-x, y+1/2, -z+1/2' 
 '-x, -y, -z' 
 'x, -y-1/2, z-1/2' 
 
_cell_length_a    11.3710 
_cell_length_b     4.4852 
_cell_length_c    20.1150 
_cell_angle_alpha  90.000 
_cell_angle_beta  110.439 
_cell_angle_gamma  90.000 
 
_shelx_F_squared_multiplier     1.000 
 
loop_ 
 _refln_index_h 
 _refln_index_k 
 _refln_index_l 
 _refln_F_squared_calc 
 _refln_F_squared_meas 
 _refln_F_squared_sigma 
 _refln_observed_status 
   1   0   0      490.18      452.72      7.03 o 
   2   0   0     4869.34     4970.22    118.67 o 
   3   0   0       72.54       80.86      2.34 o 
   4   0   0     8331.02     8475.99    225.24 o 
   5   0   0     1594.79     1583.45     24.09 o 
   6   0   0      382.07      446.56      7.30 o 
   7   0   0       84.69       75.83      1.81 o 
   8   0   0      184.94      174.74      6.87 o 
   9   0   0      397.78      392.14     10.23 o 
  10   0   0       78.79       76.59      3.42 o 
  11   0   0       40.25       39.31      2.56 o 
  12   0   0       82.24       84.94      4.09 o 
  13   0   0       23.60       30.51      2.70 o 
   1   1   0     3007.57     2987.15     33.80 o 
   2   1   0     6580.86     6956.49     73.50 o 
   3   1   0     1303.37     1180.56     13.62 o 
   4   1   0        4.18        4.11      0.33 o 
   5   1   0       31.58       35.39      1.35 o 
   6   1   0      736.65      707.49      8.54 o 
   7   1   0      842.19      777.99     21.20 o 
   8   1   0        1.67        1.21      0.42 o 
   9   1   0        0.13        0.31      0.48 o 
  10   1   0       43.86       45.17      1.86 o 
  11   1   0      104.98       98.35      2.96 o 
  12   1   0        9.47       11.12      1.30 o 
  13   1   0        4.53        8.22      1.91 o 
   0   2   0      584.11      623.75     12.81 o 
   1   2   0      102.27       88.90      1.46 o 
   2   2   0        5.43        5.28      0.41 o 
   3   2   0      474.60      519.62      5.94 o 
   4   2   0     1631.56     1712.34     19.83 o 
   5   2   0      631.03      631.33      8.48 o 
   6   2   0        2.52        4.09      0.54 o 
   7   2   0       31.04       29.91      1.15 o 
   8   2   0      159.49      150.50      2.84 o 
   9   2   0       38.60       40.04      1.61 o 
  10   2   0        5.05        4.61      0.76 o 
  11   2   0       23.61       28.33      1.52 o 
  12   2   0        0.94        4.00      1.06 o 
   1   3   0        2.04        1.62      0.34 o 
   2   3   0       94.57       88.94      1.53 o 
   3   3   0       87.86       98.74      1.79 o 
   4   3   0        0.49        0.23      0.37 o 
   5   3   0       12.33       14.90      0.85 o 
   6   3   0      140.19      146.76      2.79 o 
   7   3   0        0.84        1.20      0.48 o 
   8   3   0        0.27       -0.55      0.63 o 
   9   3   0        0.13        0.14      0.71 o 
  10   3   0       15.33       19.57      1.36 o 
  11   3   0        1.62        2.59      0.98 o 
   0   4   0       48.34       43.30      2.90 o 
   1   4   0      108.01      119.63      2.75 o 
   2   4   0       12.59       13.11      1.01 o 
   3   4   0      281.75      292.56      5.80 o 
   4   4   0       17.56       13.16      1.16 o 
   5   4   0        2.32        1.20      0.71 o 
   6   4   0        1.22        4.21      0.83 o 
   7   4   0       12.93       16.49      1.40 o 
   8   4   0        3.16        1.73      0.82 o 
   9   4   0        0.61        2.09      0.88 o 
   1   5   0       15.71       23.73      1.55 o 
   2   5   0        8.51       17.23      1.41 o 
   3   5   0        5.97        4.45      1.04 o 
   4   5   0        1.67        3.02      0.96 o 
   5   5   0        5.39        7.33      1.22 o 
 -13   1   1        5.34        6.71      1.23 o 
 -12   1   1        3.24        4.39      0.98 o 
 -11   1   1       32.90       33.79      2.30 o 
 -10   1   1       26.56       24.67      1.26 o 
  -9   1   1        1.43        1.17      0.56 o 
  -8   1   1        0.84        0.82      0.39 o 
  -7   1   1       10.08        8.78      0.72 o 
  -6   1   1      224.70      229.82      3.14 o 
  -5   1   1      670.70      732.51      8.72 o 
  -4   1   1       58.03       68.94      1.16 o 
  -3   1   1      225.49      291.12     11.82 o 
  -2   1   1     1095.05     1180.04     12.69 o 
  -1   1   1      177.18      160.86      1.92 o 
   0   1   1     1176.14     1348.55     14.46 o 
   1   1   1      181.72      227.54      2.64 o 
   2   1   1     1707.22     1787.86     20.40 o 
   3   1   1      127.44      117.96      1.88 o 
   4   1   1       46.22       51.51      1.12 o 
   5   1   1       15.53       12.69      0.69 o 
   6   1   1       39.29       41.85      1.25 o 
   7   1   1        2.02        1.01      0.44 o 
   8   1   1      104.52       93.17      2.00 o 
   9   1   1      319.27      306.27      5.21 o 
  10   1   1        6.26        9.26      1.13 o 
  11   1   1       29.51       26.21      2.20 o 
  12   1   1        0.60        1.32      0.86 o 
 -12   2   1       88.39       81.00      2.82 o 
 -11   2   1        1.35        1.35      0.70 o 
 -10   2   1        7.69        6.38      0.96 o 
  -9   2   1       19.12       21.78      1.89 o 
  -8   2   1       30.62       27.77      1.37 o 
  -7   2   1      173.17      164.50      2.91 o 
  -6   2   1        6.13        9.06      0.66 o 
  -5   2   1        4.15        5.92      0.46 o 
  -4   2   1        5.47        6.41      0.46 o 
  -3   2   1      128.28      133.20      1.84 o 
  -2   2   1      708.87      764.77      8.50 o 
  -1   2   1       13.46       14.51      0.51 o 
   0   2   1      146.40      149.74      2.03 o 
   1   2   1      689.04      758.52      9.03 o 
   2   2   1     1513.76     1698.24     18.33 o 
   3   2   1      159.15      167.98      2.23 o 
   4   2   1       91.93      101.90      1.70 o 
   5   2   1       23.37       24.31      1.39 o 
   6   2   1        0.59        0.66      0.42 o 
   7   2   1      153.77      145.81      2.72 o 
   8   2   1       73.58       70.54      1.79 o 
   9   2   1        2.00        0.98      0.57 o 
  10   2   1       28.84       26.23      1.41 o 
  11   2   1        0.64        2.04      0.83 o 
  12   2   1        2.26        4.30      1.06 o 
 -11   3   1        0.99        1.21      0.89 o 
 -10   3   1        1.10        0.58      1.06 o 
  -9   3   1       43.93       41.46      1.71 o 
  -8   3   1       18.13       18.65      1.19 o 
  -7   3   1       15.09       16.09      1.11 o 
  -6   3   1       40.87       31.27      1.31 o 
  -5   3   1      103.94       97.96      2.12 o 
  -4   3   1       19.43       17.26      0.82 o 
  -3   3   1        3.45       10.28      0.91 o 
  -2   3   1      195.90      194.03      2.67 o 
  -1   3   1       16.45       17.36      0.72 o 
   0   3   1       48.61       45.83      1.04 o 
   1   3   1      278.71      275.03      3.55 o 
   2   3   1       61.90       58.67      1.17 o 
   3   3   1       17.58       13.70      0.91 o 
   4   3   1       39.04       38.69      1.51 o 
   5   3   1      659.16      664.31      9.16 o 
   6   3   1       35.81       30.28      1.17 o 
   7   3   1        6.15       10.16      0.83 o 
   8   3   1       32.66       29.23      1.27 o 
   9   3   1       77.81       70.66      3.98 o 
  10   3   1       13.80       13.15      1.24 o 
  -9   4   1       26.67       29.98      2.37 o 
  -8   4   1       12.82       12.99      1.23 o 
  -7   4   1       32.21       28.83      1.74 o 
  -6   4   1        2.00        4.09      0.81 o 
  -5   4   1        3.19        3.22      0.84 o 
  -4   4   1       29.95       30.60      1.40 o 
  -3   4   1       26.42       27.51      1.48 o 
  -2   4   1      180.75      179.72      4.75 o 
  -1   4   1       27.69       24.58      1.07 o 
   0   4   1        0.02        0.12      0.46 o 
   1   4   1       86.62       82.73      2.14 o 
   2   4   1       35.02       30.93      2.25 o 
   3   4   1      270.83      253.73      5.24 o 
   4   4   1        0.26        0.37      0.63 o 
   5   4   1        0.34       -0.27      0.61 o 
   6   4   1        0.72        0.87      0.71 o 
   7   4   1       28.15       27.39      1.66 o 
   8   4   1        3.84        3.64      1.04 o 
  -5   5   1        2.20        2.34      1.17 o 
  -4   5   1        3.23        2.93      0.91 o 
  -3   5   1       37.75       39.75      1.90 o 
  -2   5   1       14.05       14.19      1.37 o 
  -1   5   1       28.16       29.43      1.97 o 
   0   5   1        3.72        5.71      1.71 o 
   1   5   1        0.18       -0.72      0.72 o 
   2   5   1       15.23       15.67      1.44 o 
   3   5   1        2.26        1.72      0.90 o 
   4   5   1        6.54        6.16      1.08 o 
   5   5   1        2.75        3.10      1.01 o 
 -13   0   2       24.92       28.95      2.56 o 
 -12   0   2       31.60       37.35      2.59 o 
 -11   0   2      102.16       98.51      4.45 o 
 -10   0   2       46.60       43.49      2.47 o 
  -9   0   2      252.81      235.86      6.76 o 
  -8   0   2      439.62      440.76     14.03 o 
  -7   0   2      118.22      116.98      2.45 o 
  -6   0   2      231.90      209.64      3.75 o 
  -5   0   2        1.92        1.07      0.31 o 
  -4   0   2     3084.11     3293.22     49.41 o 
  -3   0   2       73.02       47.17      1.07 o 
  -2   0   2       95.60       80.47      1.44 o 
  -1   0   2      682.78      631.51      9.91 o 
   0   0   2      269.93      283.25      4.50 o 
   1   0   2     1695.13     1729.31     26.03 o 
   2   0   2      543.64      439.84      6.86 o 
   3   0   2     4427.54     4434.30     66.36 o 
   4   0   2     1846.70     1914.37     32.29 o 
   5   0   2      133.67      120.66      2.41 o 
   6   0   2      161.41      161.21      3.13 o 
   7   0   2      271.35      248.42     10.51 o 
   8   0   2        0.02       -0.61      0.79 o 
   9   0   2       24.71       25.21      1.97 o 
  10   0   2      151.06      156.60      6.08 o 
  11   0   2       62.01       58.63      3.20 o 
  12   0   2        2.45        1.98      1.35 o 
 -13   1   2        0.02        1.54      0.93 o 
 -12   1   2        1.22        2.53      0.95 o 
 -11   1   2      111.16      101.93      2.92 o 
 -10   1   2      120.70      109.82      2.31 o 
  -9   1   2       14.11       16.05      0.87 o 
  -8   1   2       58.68       54.94      1.41 o 
  -7   1   2     1046.20     1045.12     12.39 o 
  -6   1   2      179.70      158.13      2.78 o 
  -5   1   2      178.14      201.35      2.51 o 
  -4   1   2     3903.56     4152.18     44.01 o 
  -3   1   2     3445.75     3597.20     38.14 o 
  -2   1   2     3618.59     3772.24     39.93 o 
  -1   1   2     4584.81     5480.43     57.95 o 
   0   1   2     3537.75     3740.90     39.61 o 
   1   1   2     1091.13     1242.49     13.36 o 
   2   1   2     3320.16     3560.61     40.56 o 
   3   1   2        8.83        4.41      0.50 o 
   4   1   2      134.37      117.98      1.93 o 
   5   1   2      758.28      810.41      9.73 o 
   6   1   2       44.99       43.97      1.19 o 
   7   1   2      261.09      246.52      4.02 o 
   8   1   2      136.02      119.28      2.37 o 
   9   1   2       25.50       25.71      1.30 o 
  10   1   2       27.48       23.76      1.95 o 
  11   1   2       24.75       25.75      1.60 o 
  12   1   2       61.35       58.58      2.46 o 
 -12   2   2       15.05       17.09      1.47 o 
 -11   2   2        2.58        3.35      0.80 o 
 -10   2   2        4.59        5.26      0.73 o 
  -9   2   2      156.30      143.49      2.80 o 
  -8   2   2       83.64       79.01      1.88 o 
  -7   2   2      109.95      111.83      2.21 o 
  -6   2   2        9.16        7.58      0.88 o 
  -5   2   2      301.94      274.92      3.72 o 
  -4   2   2      977.80      965.65     11.43 o 
  -3   2   2        5.84        3.97      0.31 o 
  -2   2   2        4.34        4.03      0.31 o 
  -1   2   2       29.16       33.13      0.74 o 
   0   2   2     2045.02     2197.91     23.58 o 
   1   2   2       32.10       30.81      0.71 o 
   2   2   2      220.46      197.52      2.53 o 
   3   2   2        3.93        0.93      0.27 o 
   4   2   2        5.68        3.96      0.70 o 
   5   2   2      243.32      235.56      3.71 o 
   6   2   2      182.31      169.93      2.97 o 
   7   2   2       72.95       59.13      1.58 o 
   8   2   2       40.30       38.89      2.33 o 
   9   2   2       19.66       19.63      1.34 o 
  10   2   2       38.64       42.22      1.56 o 
  11   2   2       46.83       46.56      1.90 o 
 -11   3   2        3.08        3.02      0.88 o 
 -10   3   2        5.65        9.20      1.06 o 
  -9   3   2       34.96       36.50      1.60 o 
  -8   3   2        9.70        9.05      0.98 o 
  -7   3   2       25.03       27.47      1.79 o 
  -6   3   2       48.21       47.81      1.60 o 
  -5   3   2      172.60      165.36      3.71 o 
  -4   3   2       39.34       38.37      1.24 o 
  -3   3   2       18.48       14.36      0.69 o 
  -2   3   2       56.94       54.16      1.41 o 
  -1   3   2      274.86      324.88      4.42 o 
   0   3   2       47.84       43.29      1.02 o 
   1   3   2      201.26      222.44      3.00 o 
   2   3   2       54.75       53.33      1.12 o 
   3   3   2       10.90       10.93      0.71 o 
   4   3   2       44.93       41.13      1.27 o 
   5   3   2        6.34        5.08      1.05 o 
   6   3   2        0.85        0.61      0.44 o 
   7   3   2       62.35       64.94      2.03 o 
   8   3   2       27.91       25.56      1.22 o 
   9   3   2        5.36        4.89      0.82 o 
  10   3   2        0.31        0.53      0.78 o 
  -9   4   2        6.04        6.88      1.06 o 
  -8   4   2       10.41       11.29      1.17 o 
  -7   4   2        0.90       -0.60      0.63 o 
  -6   4   2        0.36        0.13      0.61 o 
  -5   4   2       18.26       20.25      1.22 o 
  -4   4   2        1.47        0.68      0.75 o 
  -3   4   2        0.80        2.75      0.70 o 
  -2   4   2       43.62       44.51      1.42 o 
  -1   4   2       66.32       71.04      2.34 o 
   0   4   2        3.81        1.55      0.55 o 
   1   4   2        4.68        9.90      0.87 o 
   2   4   2       27.28       30.27      1.63 o 
   3   4   2       31.54       28.99      1.66 o 
   4   4   2        2.02        3.24      0.82 o 
   5   4   2        6.92        3.86      1.08 o 
   6   4   2       27.06       30.43      1.88 o 
   7   4   2        0.03       -0.23      0.87 o 
   8   4   2        1.73        0.83      0.90 o 
  -6   5   2        0.25        0.49      1.15 o 
  -5   5   2        4.42        7.30      1.21 o 
  -4   5   2       51.71       45.28      2.40 o 
  -3   5   2       10.07        8.64      1.18 o 
  -2   5   2       39.16       33.14      1.79 o 
  -1   5   2       41.26       61.50      2.30 o 
   0   5   2       19.83       19.81      1.69 o 
   1   5   2        0.33        1.46      0.80 o 
   2   5   2       30.22       26.72      1.63 o 
   3   5   2        3.81        7.97      1.16 o 
   4   5   2        6.83       10.13      1.29 o 
   5   5   2        5.51        3.77      1.04 o 
 -13   1   3        4.36        5.86      1.14 o 
 -12   1   3       18.03       18.67      1.38 o 
 -11   1   3        7.12        5.65      0.94 o 
 -10   1   3       20.39       16.35      0.92 o 
  -9   1   3        0.31        0.22      0.44 o 
  -8   1   3        0.01        1.37      0.42 o 
  -7   1   3       14.70       17.63      0.70 o 
  -6   1   3      104.28      102.38      1.52 o 
  -5   1   3      516.38      537.52      6.07 o 
  -4   1   3      275.29      302.36      4.32 o 
  -3   1   3      146.08      161.89      2.14 o 
  -2   1   3    10412.53    10316.33    116.92 o 
  -1   1   3      505.31      483.02      5.73 o 
   0   1   3     2297.48     2561.33     27.21 o 
   1   1   3      345.16      461.41     13.19 o 
   2   1   3      370.71      398.20      4.87 o 
   3   1   3      338.95      353.63      4.42 o 
   4   1   3       78.21       73.64      1.29 o 
   5   1   3       60.77       61.57      1.21 o 
   6   1   3        1.22        1.22      0.40 o 
   7   1   3       49.79       51.61      1.42 o 
   8   1   3      104.04       98.66      2.36 o 
   9   1   3       18.34       14.97      1.09 o 
  10   1   3      103.70      100.24      2.96 o 
  11   1   3        4.47        7.73      1.23 o 
  12   1   3        5.12        9.04      1.43 o 
 -12   2   3        0.84        1.06      0.95 o 
 -11   2   3        4.20        5.45      0.83 o 
 -10   2   3       42.88       42.57      1.45 o 
  -9   2   3       40.86       40.43      1.36 o 
  -8   2   3        1.00        0.82      0.49 o 
  -7   2   3       29.63       30.65      1.18 o 
  -6   2   3      218.95      198.49      3.80 o 
  -5   2   3       49.16       43.36      1.01 o 
  -4   2   3       86.57       97.00      1.48 o 
  -3   2   3     1200.06     1271.92     13.87 o 
  -2   2   3      781.90      853.17      9.45 o 
  -1   2   3     1890.30     2133.46     22.91 o 
   0   2   3      313.60      323.52      3.88 o 
   1   2   3     1276.88     1448.72     15.71 o 
   2   2   3        1.06        1.60      0.27 o 
   3   2   3     1122.06     1259.97     14.83 o 
   4   2   3      221.83      219.48      3.58 o 
   5   2   3      782.26      772.35     10.31 o 
   6   2   3       50.84       44.53      1.30 o 
   7   2   3      254.76      270.28      4.35 o 
   8   2   3       23.22       20.44      1.04 o 
   9   2   3       42.32       41.94      1.48 o 
  10   2   3      103.11       98.48      2.77 o 
  11   2   3       12.31       14.94      1.50 o 
 -11   3   3       11.46       13.57      1.26 o 
 -10   3   3        0.00        0.02      0.67 o 
  -9   3   3        0.63        0.09      0.73 o 
  -8   3   3       48.59       41.02      1.81 o 
  -7   3   3       78.62       71.28      2.04 o 
  -6   3   3       80.92       72.50      1.98 o 
  -5   3   3      173.81      159.72      3.75 o 
  -4   3   3      190.39      211.82      3.45 o 
  -3   3   3       17.80       19.14      1.00 o 
  -2   3   3       32.25       35.19      1.00 o 
  -1   3   3      231.56      227.85      3.34 o 
   0   3   3      493.40      536.17      6.82 o 
   1   3   3        0.25        3.68      0.40 o 
   2   3   3       18.13       18.43      0.68 o 
   3   3   3      342.99      323.25      4.89 o 
   4   3   3        0.06        0.16      0.40 o 
   5   3   3      269.23      271.57      4.39 o 
   6   3   3       20.24       21.92      1.18 o 
   7   3   3        2.54        6.80      0.93 o 
   8   3   3       39.64       34.13      1.45 o 
   9   3   3        8.69       15.17      1.13 o 
  10   3   3        8.26        9.46      0.99 o 
  -9   4   3        4.06        2.17      1.13 o 
  -8   4   3        1.21        1.93      0.81 o 
  -7   4   3        0.02       -0.08      0.66 o 
  -6   4   3       36.12       37.35      1.58 o 
  -5   4   3      108.03       99.70      4.54 o 
  -4   4   3       33.73       40.19      1.55 o 
  -3   4   3        4.13        3.75      0.64 o 
  -2   4   3       16.82       17.85      1.26 o 
  -1   4   3       32.98       29.92      1.09 o 
   0   4   3        3.77        5.48      0.70 o 
   1   4   3       33.95       32.57      1.30 o 
   2   4   3       20.46       20.10      1.29 o 
   3   4   3       40.12       42.06      1.77 o 
   4   4   3        0.97       -0.38      0.64 o 
   5   4   3       18.83       11.19      1.16 o 
   6   4   3        1.58        2.87      2.31 o 
   7   4   3       39.14       39.75      1.95 o 
   8   4   3        0.39        1.04      0.96 o 
  -6   5   3        4.88        4.38      1.23 o 
  -5   5   3        0.94        1.16      0.88 o 
  -4   5   3       18.09       17.94      1.49 o 
  -3   5   3        0.00        0.18      0.78 o 
  -2   5   3        6.02        6.52      1.06 o 
  -1   5   3        3.79        5.12      1.14 o 
   0   5   3       39.30       42.42      2.28 o 
   1   5   3       14.06       16.26      1.42 o 
   2   5   3       11.30        9.83      1.50 o 
   3   5   3        3.50        2.95      0.99 o 
   4   5   3        0.98        1.32      0.92 o 
 -13   0   4      114.49      112.65      8.98 o 
 -12   0   4       11.34       15.75      2.64 o 
 -11   0   4       27.21       27.20      2.04 o 
 -10   0   4       49.94       47.18      2.57 o 
  -9   0   4       51.02       49.71      2.84 o 
  -8   0   4      101.66      107.83      2.42 o 
  -7   0   4     2547.85     2769.02     41.90 o 
  -6   0   4     1885.92     1909.92     29.03 o 
  -5   0   4      157.77      181.49      3.23 o 
  -4   0   4     1031.34     1076.82     16.45 o 
  -3   0   4     3689.99     3488.35     52.20 o 
  -2   0   4    15943.78    14627.14    231.64 o 
  -1   0   4      352.93      326.19      5.10 o 
   0   0   4     5848.64     6062.72    120.38 o 
   1   0   4     1204.65     1171.08     17.76 o 
   2   0   4     1483.43     1616.07     24.49 o 
   3   0   4     1267.20     1236.70     22.63 o 
   4   0   4      281.35      291.84      4.96 o 
   5   0   4      876.77      876.90     13.78 o 
   6   0   4      293.80      272.96      5.58 o 
   7   0   4     1263.44     1284.75     23.56 o 
   8   0   4       17.93       13.43      1.67 o 
   9   0   4      285.88      283.20      8.16 o 
  10   0   4       97.25       97.21      4.09 o 
  11   0   4       20.29       23.95      4.03 o 
  12   0   4        8.41       10.26      1.87 o 
 -13   1   4        9.67       13.64      1.40 o 
 -12   1   4        0.11        1.36      0.87 o 
 -11   1   4        9.90       10.09      0.95 o 
 -10   1   4       32.54       29.45      1.65 o 
  -9   1   4      128.20      122.80      3.28 o 
  -8   1   4      451.93      436.80      6.34 o 
  -7   1   4       14.65       12.66      1.75 o 
  -6   1   4      487.66      495.62      5.71 o 
  -5   1   4      118.48       97.29      1.42 o 
  -4   1   4     3726.37     3771.68     39.99 o 
  -3   1   4     1148.94     1237.40     13.33 o 
  -2   1   4     2999.54     3380.01     41.10 o 
  -1   1   4      563.65      634.17      7.43 o 
   0   1   4     5406.83     5394.90     57.03 o 
   1   1   4     1469.42     1494.33     16.02 o 
   2   1   4      251.20      255.95      3.03 o 
   3   1   4     1101.90     1204.41     14.07 o 
   4   1   4     1319.77     1322.28     15.49 o 
   5   1   4      245.99      204.53      2.92 o 
   6   1   4       69.74       58.77      1.45 o 
   7   1   4      119.07      116.63      2.32 o 
   8   1   4      576.40      554.93      7.87 o 
   9   1   4        8.56       10.19      0.97 o 
  10   1   4        1.78        3.25      0.91 o 
  11   1   4        8.58        9.26      1.30 o 
  12   1   4       58.35       63.33      3.87 o 
 -12   2   4        6.00        8.70      1.07 o 
 -11   2   4       72.47       78.09      2.32 o 
 -10   2   4       16.35       17.35      1.02 o 
  -9   2   4        3.30        3.85      0.63 o 
  -8   2   4       84.64       75.56      1.77 o 
  -7   2   4       72.11       73.89      1.67 o 
  -6   2   4      115.57      105.84      2.25 o 
  -5   2   4       46.90       50.45      1.09 o 
  -4   2   4      507.02      517.73      6.20 o 
  -3   2   4      304.81      314.97      3.80 o 
  -2   2   4     1260.56     1331.28     14.48 o 
  -1   2   4      368.80      353.57      4.20 o 
   0   2   4      175.18      164.49      2.20 o 
   1   2   4      347.47      367.36      4.35 o 
   2   2   4     1693.40     1792.98     19.36 o 
   3   2   4      657.57      649.10      7.36 o 
   4   2   4      425.02      485.39      6.75 o 
   5   2   4      191.16      187.35      4.35 o 
   6   2   4       62.53       53.25      1.46 o 
   7   2   4        4.25        5.12      0.66 o 
   8   2   4       23.65       15.91      0.97 o 
   9   2   4       14.45       15.81      1.05 o 
  10   2   4        4.94        5.21      0.96 o 
  11   2   4        3.58        5.46      1.15 o 
 -11   3   4        0.09        1.30      0.81 o 
 -10   3   4        0.10        0.07      0.68 o 
  -9   3   4       19.02       24.85      1.32 o 
  -8   3   4       21.80       21.74      1.21 o 
  -7   3   4       17.46       16.44      1.07 o 
  -6   3   4       61.18       54.94      2.40 o 
  -5   3   4       11.30       15.28      1.07 o 
  -4   3   4      225.53      216.71      3.53 o 
  -3   3   4        0.11        0.10      0.33 o 
  -2   3   4       27.39       24.48      0.86 o 
  -1   3   4       23.65       23.54      0.87 o 
   0   3   4      121.28      118.65      2.07 o 
   1   3   4      138.08      135.18      2.22 o 
   2   3   4        0.03       -0.07      0.29 o 
   3   3   4       56.46       63.30      1.58 o 
   4   3   4      150.43      153.06      2.84 o 
   5   3   4        0.11        0.67      0.45 o 
   6   3   4       11.97       14.12      0.90 o 
   7   3   4        0.12       -0.03      0.56 o 
   8   3   4        3.37        4.61      0.80 o 
   9   3   4        8.73        7.78      0.95 o 
  10   3   4        0.50        0.44      0.68 o 
  -9   4   4       15.25       16.65      1.49 o 
  -8   4   4        1.21       -0.52      0.78 o 
  -7   4   4        3.45        7.08      1.27 o 
  -6   4   4        2.07        3.26      0.71 o 
  -5   4   4       74.26       70.68      2.09 o 
  -4   4   4       14.73       20.72      1.30 o 
  -3   4   4       71.27       84.90      2.26 o 
  -2   4   4        0.52        2.13      0.58 o 
  -1   4   4       13.79       11.68      0.85 o 
   0   4   4        0.32        0.70      0.42 o 
   1   4   4        0.01        1.30      0.57 o 
   2   4   4       33.11       35.52      1.42 o 
   3   4   4       17.63       13.98      1.18 o 
   4   4   4       10.07       12.05      1.35 o 
   5   4   4        1.14        0.87      0.73 o 
   6   4   4       40.62       48.45      2.07 o 
   7   4   4        0.53        0.22      0.85 o 
   8   4   4        3.88        4.42      1.17 o 
  -6   5   4        1.91        0.42      1.02 o 
  -5   5   4       38.89       45.99      2.54 o 
  -4   5   4        1.89        0.02      0.99 o 
  -3   5   4        7.26        5.50      1.02 o 
  -2   5   4       10.69        8.34      1.12 o 
  -1   5   4       29.70       40.85      2.69 o 
   0   5   4        1.40        5.14      1.21 o 
   1   5   4       36.80       32.49      1.77 o 
   2   5   4        4.84        5.04      1.19 o 
   3   5   4        0.07        1.00      0.88 o 
   4   5   4        1.51        2.59      1.03 o 
 -13   1   5        0.16        1.11      0.95 o 
 -12   1   5       31.53       31.83      1.66 o 
 -11   1   5       18.60       17.73      1.08 o 
 -10   1   5       16.25       17.01      0.92 o 
  -9   1   5        2.99        3.78      0.57 o 
  -8   1   5       70.92       73.17      1.48 o 
  -7   1   5       50.93       42.37      0.92 o 
  -6   1   5       81.74       81.91      1.32 o 
  -5   1   5      205.27      196.67      2.49 o 
  -4   1   5     2290.09     2539.86     27.09 o 
  -3   1   5       54.03       47.26      0.79 o 
  -2   1   5     3176.18     3385.35     38.28 o 
  -1   1   5     2332.44     2637.04     28.05 o 
   0   1   5     1579.74     1609.60     18.35 o 
   1   1   5      491.08      459.69      5.16 o 
   2   1   5        0.59        0.94      0.19 o 
   3   1   5      326.88      368.26      4.67 o 
   4   1   5        0.45       -0.25      0.25 o 
   5   1   5       55.56       54.88      1.19 o 
   6   1   5       21.15       15.83      0.83 o 
   7   1   5       87.73       81.42      2.22 o 
   8   1   5        2.39        1.82      0.69 o 
   9   1   5       41.64       42.84      1.68 o 
  10   1   5        2.65        3.91      0.94 o 
  11   1   5        0.18        0.79      0.88 o 
 -13   2   5        0.67        0.77      1.23 o 
 -12   2   5        3.97        3.93      0.85 o 
 -11   2   5        0.16        0.29      0.67 o 
 -10   2   5       37.70       35.39      1.50 o 
  -9   2   5       30.79       25.45      1.23 o 
  -8   2   5        3.49        2.30      0.54 o 
  -7   2   5        0.18        0.29      0.40 o 
  -6   2   5        0.86        1.12      0.36 o 
  -5   2   5      309.63      346.11      4.19 o 
  -4   2   5       11.19        9.14      0.48 o 
  -3   2   5      118.32      134.92      2.06 o 
  -2   2   5        5.99        6.62      0.57 o 
  -1   2   5      126.62      133.63      2.03 o 
   0   2   5       22.74       30.74      0.88 o 
   1   2   5      713.62      760.21      8.50 o 
   2   2   5        0.89        1.11      0.37 o 
   3   2   5      279.95      285.69      3.87 o 
   4   2   5       61.26       48.59      2.03 o 
   5   2   5       91.20       79.42      1.78 o 
   6   2   5      167.60      159.96      2.92 o 
   7   2   5      136.17      131.87      2.65 o 
   8   2   5        0.18        0.39      0.53 o 
   9   2   5        0.09        0.46      0.79 o 
  10   2   5       20.74       21.32      1.43 o 
  11   2   5        0.26        1.33      1.30 o 
 -11   3   5        2.95        2.96      0.92 o 
 -10   3   5        4.35        5.50      0.94 o 
  -9   3   5        7.62        7.16      1.22 o 
  -8   3   5      178.00      163.53      3.43 o 
  -7   3   5       22.29       20.81      1.13 o 
  -6   3   5       24.02       23.90      1.26 o 
  -5   3   5      288.82      260.77      4.11 o 
  -4   3   5      495.83      491.95      6.91 o 
  -3   3   5       46.07       39.99      1.63 o 
  -2   3   5        9.93        9.11      0.59 o 
  -1   3   5      988.40     1033.27     12.43 o 
   0   3   5      137.08      142.71      2.36 o 
   1   3   5       85.97       91.65      1.89 o 
   2   3   5       45.14       46.97      1.47 o 
   3   3   5      556.08      541.37      8.38 o 
   4   3   5        5.05        6.40      0.76 o 
   5   3   5       19.92       19.94      0.97 o 
   6   3   5        8.67       11.30      0.86 o 
   7   3   5       63.65       61.57      1.80 o 
   8   3   5       24.97       25.28      1.24 o 
   9   3   5        0.73        0.62      0.67 o 
  -9   4   5       19.90       22.33      2.10 o 
  -8   4   5        0.69        0.92      0.77 o 
  -7   4   5        0.61        1.77      0.79 o 
  -6   4   5        1.43        0.53      0.62 o 
  -5   4   5        5.20        5.98      0.86 o 
  -4   4   5      136.73      135.03      3.01 o 
  -3   4   5       10.64        9.98      0.83 o 
  -2   4   5        1.50        2.41      0.57 o 
  -1   4   5        8.49        9.36      0.79 o 
   0   4   5       34.84       36.14      1.15 o 
   1   4   5      115.25      111.99      2.66 o 
   2   4   5        6.73        8.03      0.86 o 
   3   4   5        2.82        3.48      0.76 o 
   4   4   5       12.65       14.01      1.07 o 
   5   4   5      137.66      126.52      3.97 o 
   6   4   5       22.80       21.88      1.65 o 
   7   4   5       14.55       12.12      1.39 o 
  -6   5   5        1.75        1.00      2.45 o 
  -5   5   5        1.35        2.59      1.32 o 
  -4   5   5        0.66       -0.10      1.04 o 
  -3   5   5        9.77        8.88      1.38 o 
  -2   5   5        2.62        3.08      0.92 o 
  -1   5   5        4.48        5.43      1.67 o 
   0   5   5        1.62        6.02      1.52 o 
   1   5   5        0.06        0.47      0.99 o 
   2   5   5        6.18        6.74      1.14 o 
   3   5   5        4.98        7.59      1.24 o 
   4   5   5       12.37       15.21      1.51 o 
 -14   0   6       21.18       27.74      3.53 o 
 -13   0   6        7.14        4.69      1.43 o 
 -12   0   6       50.78       41.40      2.61 o 
 -11   0   6       77.34       78.39      3.42 o 
 -10   0   6       77.20       69.72      2.57 o 
  -9   0   6        9.65       10.18      0.82 o 
  -7   0   6      144.96      113.52      2.41 o 
  -6   0   6     1762.76     1835.64     27.97 o 
  -5   0   6       73.98       49.66      1.43 o 
  -4   0   6     1482.79     1397.54     21.24 o 
  -3   0   6     3964.79     4211.17     63.01 o 
  -2   0   6     1241.86     1149.95     17.48 o 
  -1   0   6      126.99      134.39      2.39 o 
   0   0   6       69.79       59.08      1.26 o 
   1   0   6       98.05      104.44      2.01 o 
   2   0   6      125.38      170.52      6.92 o 
   3   0   6      305.12      319.81      5.39 o 
   4   0   6     1798.95     1937.93     29.54 o 
   5   0   6      115.63      112.49      2.47 o 
   6   0   6        4.13        4.12      0.79 o 
   7   0   6       92.66       79.99      3.70 o 
   8   0   6     1158.61     1150.71     44.86 o 
   9   0   6       14.73       14.07      1.87 o 
  10   0   6       34.76       29.57      2.45 o 
  11   0   6        1.26        1.83      1.53 o 
 -13   1   6       49.72       52.78      2.20 o 
 -12   1   6       30.42       28.12      1.55 o 
 -11   1   6       19.88       21.70      1.05 o 
 -10   1   6       51.46       51.15      1.47 o 
  -9   1   6      230.24      221.40      3.87 o 
  -8   1   6       68.08       59.39      1.60 o 
  -7   1   6      166.09      156.70      2.38 o 
  -6   1   6        8.83       11.51      0.50 o 
  -5   1   6      996.33     1004.67     11.01 o 
  -4   1   6      480.01      435.24      4.97 o 
  -3   1   6      484.25      512.04      5.74 o 
  -2   1   6        6.61        6.70      0.35 o 
  -1   1   6      316.02      357.51      4.09 o 
   0   1   6      342.27      339.07      3.89 o 
   1   1   6      908.46      872.38      9.55 o 
   2   1   6       56.33       66.16      1.32 o 
   3   1   6       93.38       97.85      1.98 o 
   4   1   6      183.85      175.84      2.60 o 
   5   1   6      317.47      325.82      5.53 o 
   6   1   6       79.60       68.64      1.65 o 
   7   1   6       34.65       33.32      1.25 o 
   8   1   6        2.88        2.55      0.69 o 
   9   1   6       62.74       56.92      2.17 o 
  10   1   6       74.23       67.34      2.51 o 
  11   1   6       12.76       12.23      1.43 o 
 -13   2   6        3.07        3.35      1.47 o 
 -12   2   6        3.92        5.71      1.36 o 
 -11   2   6      109.99      108.74      2.72 o 
 -10   2   6       46.52       44.92      1.65 o 
  -9   2   6        0.02        0.05      0.57 o 
  -8   2   6        0.00        0.68      0.56 o 
  -7   2   6      654.58      656.36      8.83 o 
  -6   2   6      188.23      183.99      2.73 o 
  -5   2   6       49.91       53.49      1.03 o 
  -4   2   6      204.52      210.43      2.72 o 
  -3   2   6        2.62        2.12      0.33 o 
  -2   2   6      760.97      789.19     10.25 o 
  -1   2   6       25.14       17.65      0.73 o 
   0   2   6       88.16       65.84      1.13 o 
   1   2   6      228.83      238.60      3.01 o 
   2   2   6      146.89      130.31      1.86 o 
   3   2   6      136.13      133.86      2.38 o 
   4   2   6      262.42      238.37      3.77 o 
   5   2   6       93.85       94.66      2.02 o 
   6   2   6       30.51       27.98      1.11 o 
   7   2   6       25.83       21.77      1.04 o 
   8   2   6       48.44       47.92      1.58 o 
   9   2   6        4.29        5.03      0.90 o 
  10   2   6       13.50       17.02      1.31 o 
 -11   3   6        0.38        0.66      0.81 o 
 -10   3   6        2.55        2.50      0.86 o 
  -9   3   6       47.88       55.79      1.89 o 
  -8   3   6       34.87       30.52      1.36 o 
  -7   3   6       22.28       18.11      1.06 o 
  -6   3   6      120.30      123.12      3.71 o 
  -5   3   6      208.76      190.36      3.22 o 
  -4   3   6       11.82       12.86      0.76 o 
  -3   3   6       21.36       18.76      0.77 o 
  -2   3   6       14.32       10.86      0.64 o 
  -1   3   6      150.38      170.11      2.83 o 
   0   3   6      181.13      164.06      2.78 o 
   1   3   6       26.04       24.68      0.85 o 
   2   3   6       15.33       17.48      1.71 o 
   3   3   6       24.86       30.30      1.25 o 
   4   3   6       19.12       20.54      1.09 o 
   5   3   6       35.99       33.83      1.25 o 
   6   3   6       20.07       18.93      1.03 o 
   7   3   6        4.27        6.24      0.80 o 
   8   3   6       19.65       22.79      1.22 o 
   9   3   6        4.62        3.27      1.23 o 
  -9   4   6        0.04        1.58      0.88 o 
  -8   4   6        0.19        1.04      0.75 o 
  -7   4   6        8.58       11.89      1.18 o 
  -6   4   6       12.15       15.41      1.25 o 
  -5   4   6        1.97        0.21      0.61 o 
  -4   4   6        0.50        0.97      0.84 o 
  -3   4   6       23.97       28.91      1.53 o 
  -2   4   6       14.14       16.18      0.98 o 
  -1   4   6        1.60        3.13      0.65 o 
   0   4   6       23.44       22.70      1.17 o 
   1   4   6        0.21        0.73      0.58 o 
   2   4   6       21.74       24.19      1.26 o 
   3   4   6        0.44        2.84      0.69 o 
   4   4   6       37.57       38.15      1.59 o 
   5   4   6       30.39       27.05      1.40 o 
   6   4   6        3.59        3.86      1.13 o 
   7   4   6       28.28       27.31      1.79 o 
  -6   5   6        8.39        8.91      2.68 o 
  -5   5   6        1.25        1.45      0.89 o 
  -4   5   6        4.16        5.92      1.21 o 
  -3   5   6        0.92        1.31      0.83 o 
  -2   5   6        3.54        3.84      1.05 o 
  -1   5   6        4.06        5.86      1.50 o 
   0   5   6        1.46        2.71      0.98 o 
   1   5   6        6.62        4.64      1.23 o 
   2   5   6        3.89        4.76      1.28 o 
   3   5   6        3.77        3.45      1.15 o 
 -13   1   7        1.77        4.62      1.05 o 
 -12   1   7        1.96        4.42      0.81 o 
 -11   1   7       10.00       10.58      0.87 o 
 -10   1   7        6.28        5.38      0.66 o 
  -9   1   7      547.74      548.99      7.01 o 
  -8   1   7        5.75        7.10      0.56 o 
  -7   1   7       46.30       46.13      1.11 o 
  -6   1   7      220.76      201.54      2.63 o 
  -5   1   7      540.99      560.59      6.37 o 
  -4   1   7       49.69       58.58      0.98 o 
  -3   1   7      869.76      900.25      9.85 o 
  -2   1   7      211.09      211.12      2.79 o 
  -1   1   7      120.95      147.93      2.73 o 
   0   1   7       38.97       29.88      0.62 o 
   1   1   7       24.63       27.67      0.69 o 
   2   1   7     1242.90     1379.32     14.95 o 
   3   1   7      773.56      860.97      9.57 o 
   4   1   7      170.52      184.02      3.03 o 
   5   1   7      137.44      124.39      2.32 o 
   6   1   7        1.99        1.97      0.52 o 
   7   1   7       90.46       93.52      3.00 o 
   8   1   7       37.43       34.84      1.47 o 
   9   1   7        0.48        0.92      0.84 o 
  10   1   7        0.00        1.58      0.93 o 
  11   1   7        0.14        1.87      0.92 o 
 -13   2   7        2.92        2.93      1.08 o 
 -12   2   7       32.92       30.90      1.71 o 
 -11   2   7        2.31        2.05      0.97 o 
 -10   2   7        2.30        3.78      0.77 o 
  -9   2   7       56.22       50.47      3.00 o 
  -8   2   7      567.60      566.65      8.69 o 
  -7   2   7       47.40       45.42      1.30 o 
  -6   2   7       64.17       61.30      1.42 o 
  -5   2   7      548.48      542.46      6.74 o 
  -4   2   7     1059.97     1151.44     13.56 o 
  -3   2   7     1215.45     1291.91     15.10 o 
  -2   2   7      159.22      179.15      2.85 o 
  -1   2   7       49.54       47.39      1.05 o 
   0   2   7       29.98       31.96      0.74 o 
   1   2   7      746.50      809.65      9.08 o 
   2   2   7        6.91        6.09      0.40 o 
   3   2   7       62.18       50.13      1.15 o 
   4   2   7       21.29       21.28      0.89 o 
   5   2   7      172.68      180.58      3.17 o 
   6   2   7      115.40      109.88      2.33 o 
   7   2   7        1.58        2.37      0.60 o 
   8   2   7        2.55        2.25      0.76 o 
   9   2   7        0.39        1.03      0.78 o 
  10   2   7       29.76       33.64      1.93 o 
 -11   3   7        0.58        1.63      0.86 o 
 -10   3   7        7.58        6.79      1.19 o 
  -9   3   7       50.03       42.10      2.12 o 
  -8   3   7       26.44       23.34      1.42 o 
  -7   3   7       60.04       58.19      2.13 o 
  -6   3   7      106.11       98.67      2.08 o 
  -5   3   7      173.06      150.95      2.83 o 
  -4   3   7       99.21       77.03      1.58 o 
  -3   3   7        0.44        0.30      0.33 o 
  -2   3   7        3.84        7.26      0.64 o 
  -1   3   7      530.36      527.41      6.78 o 
   0   3   7        8.26        7.43      0.58 o 
   1   3   7       19.64       12.37      0.78 o 
   2   3   7       51.85       51.67      1.59 o 
   3   3   7      246.02      247.11      6.79 o 
   4   3   7       10.90       12.33      1.00 o 
   5   3   7        2.61        4.94      0.74 o 
   6   3   7       81.16       67.32      2.05 o 
   7   3   7       27.99       26.84      1.38 o 
   8   3   7        5.35        5.90      0.83 o 
   9   3   7        1.86        0.82      0.79 o 
  -9   4   7        0.44       -0.25      0.83 o 
  -8   4   7       12.58       13.49      1.36 o 
  -7   4   7        0.19        0.60      0.88 o 
  -6   4   7        0.59        2.26      0.78 o 
  -5   4   7       22.34       22.76      1.41 o 
  -4   4   7       34.26       30.74      1.36 o 
  -3   4   7       27.17       23.29      2.14 o 
  -2   4   7        8.27       10.67      0.85 o 
  -1   4   7       67.99       61.28      1.68 o 
   0   4   7       21.58       22.66      1.58 o 
   1   4   7       86.99       87.16      2.34 o 
   2   4   7        3.43        3.95      0.75 o 
   3   4   7       19.60       28.29      1.49 o 
   4   4   7        0.12        1.45      0.67 o 
   5   4   7        0.48        0.83      0.70 o 
   6   4   7        8.12        8.13      1.06 o 
   7   4   7        0.58        0.82      1.71 o 
  -5   5   7        1.85        1.27      0.90 o 
  -4   5   7        0.05        1.26      1.11 o 
  -3   5   7        0.48        1.05      0.86 o 
  -2   5   7       22.37       23.83      3.30 o 
  -1   5   7        3.81        4.37      1.98 o 
   0   5   7        1.52        1.83      1.04 o 
   1   5   7       17.33       15.82      1.73 o 
   2   5   7        3.72        5.90      1.54 o 
   3   5   7       17.28       17.59      3.15 o 
 -14   0   8        9.23       15.54      4.28 o 
 -13   0   8        5.25        8.19      1.59 o 
 -12   0   8        0.45        1.44      1.08 o 
 -11   0   8        9.37       10.57      1.14 o 
 -10   0   8       48.36       46.05      1.88 o 
  -9   0   8      510.59      477.37      8.12 o 
  -8   0   8       13.27       11.06      1.17 o 
  -7   0   8      235.77      239.05      4.34 o 
  -6   0   8      439.71      430.47      7.11 o 
  -5   0   8      750.54      752.78     11.82 o 
  -4   0   8      129.61      172.65      3.10 o 
  -3   0   8      117.80      102.96      2.00 o 
  -2   0   8      134.08       89.44      1.95 o 
  -1   0   8      183.14      191.82      3.30 o 
   0   0   8     6220.96     6862.99    102.52 o 
   1   0   8       13.68        7.82      1.21 o 
   2   0   8      384.21      447.82      7.33 o 
   3   0   8      514.30      516.88      8.44 o 
   4   0   8     1610.62     1611.06     24.83 o 
   5   0   8      143.48      116.16      6.01 o 
   6   0   8      224.58      212.56      5.06 o 
   7   0   8      210.44      227.99      6.80 o 
   8   0   8       81.30       75.55      6.61 o 
   9   0   8        7.61       10.03      2.38 o 
  10   0   8        6.38        5.26      1.69 o 
 -13   1   8        3.72        3.63      1.12 o 
 -12   1   8        5.13        5.81      0.86 o 
 -11   1   8      143.85      149.03      2.88 o 
 -10   1   8        2.23        4.11      0.61 o 
  -9   1   8      119.50      123.15      2.17 o 
  -8   1   8       12.51       12.02      0.67 o 
  -7   1   8      895.64      915.54     10.24 o 
  -6   1   8      217.10      203.31      2.67 o 
  -5   1   8      621.60      672.67      7.56 o 
  -4   1   8       50.38       61.94      1.03 o 
  -3   1   8      924.61      876.18     10.34 o 
  -2   1   8     1953.17     1979.66     22.74 o 
  -1   1   8       39.05       42.56      0.80 o 
   0   1   8       40.42       41.49      0.78 o 
   1   1   8     2732.44     2960.59     31.57 o 
   2   1   8      989.47     1014.31     11.17 o 
   3   1   8      143.00      180.23      2.43 o 
   4   1   8      200.46      197.38      4.61 o 
   5   1   8      541.98      512.91     12.27 o 
   6   1   8      687.16      652.22      9.00 o 
   7   1   8       27.87       36.27      1.47 o 
   8   1   8        1.30        1.70      0.68 o 
   9   1   8        1.37        2.69      0.89 o 
  10   1   8      100.50      107.26      3.31 o 
 -13   2   8       13.17       14.34      1.64 o 
 -12   2   8        6.71        7.33      1.19 o 
 -11   2   8        0.80        0.99      0.76 o 
 -10   2   8       19.76       18.59      1.29 o 
  -9   2   8       16.51       18.06      1.79 o 
  -8   2   8        1.58        2.31      0.54 o 
  -7   2   8       56.94       48.55      1.34 o 
  -6   2   8        8.22        8.01      0.70 o 
  -5   2   8      482.00      483.20      6.11 o 
  -4   2   8     1027.90     1021.34     12.11 o 
  -3   2   8        5.97        7.36      0.48 o 
  -2   2   8        4.67        3.39      0.36 o 
  -1   2   8     1063.71     1089.93     12.86 o 
   0   2   8      313.93      303.66      3.73 o 
   2   2   8       93.41      106.25      2.12 o 
   3   2   8       57.55       49.27      1.16 o 
   4   2   8      155.90      135.38      2.53 o 
   5   2   8       31.35       28.91      1.13 o 
   6   2   8        5.24        4.91      0.65 o 
   7   2   8        5.55        6.67      0.77 o 
   8   2   8      121.65      116.48      4.21 o 
   9   2   8       17.24       21.08      1.39 o 
  10   2   8        1.30        2.55      1.50 o 
 -11   3   8        6.83       10.18      1.92 o 
 -10   3   8       10.36        8.99      1.16 o 
  -9   3   8        4.97        6.98      1.05 o 
  -8   3   8        0.27       -0.30      0.64 o 
  -7   3   8        6.67        4.41      0.83 o 
  -6   3   8      273.84      274.31      4.85 o 
  -5   3   8       37.61       32.82      1.28 o 
  -4   3   8       84.16       96.61      2.04 o 
  -3   3   8       74.05       82.27      2.01 o 
  -2   3   8       37.11       34.18      1.27 o 
  -1   3   8       88.28       82.97      1.68 o 
   0   3   8       67.73       70.33      1.48 o 
   1   3   8       19.47       23.11      0.94 o 
   2   3   8       34.59       32.77      1.31 o 
   3   3   8       95.59       90.14      2.35 o 
   4   3   8       23.05       26.56      1.77 o 
   5   3   8       12.03       14.84      1.08 o 
   6   3   8        8.83        8.90      1.12 o 
   7   3   8       19.96       20.41      1.94 o 
   8   3   8        2.70        2.69      0.84 o 
  -9   4   8        1.44        3.29      1.18 o 
  -8   4   8        7.00        9.09      1.19 o 
  -7   4   8        3.52        4.34      1.21 o 
  -6   4   8        0.64        0.88      0.78 o 
  -5   4   8       10.87       13.34      1.07 o 
  -4   4   8        0.00        0.78      0.54 o 
  -3   4   8        2.16        1.83      0.65 o 
  -2   4   8        3.29        2.02      0.57 o 
  -1   4   8        0.04        0.95      0.53 o 
   0   4   8       21.62       20.88      1.33 o 
   1   4   8        0.57        1.47      0.74 o 
   2   4   8       11.29       12.68      1.43 o 
   3   4   8       37.89       40.54      1.85 o 
   4   4   8       26.95       28.24      1.62 o 
   5   4   8        3.43        3.22      0.84 o 
   6   4   8        1.52        2.35      0.89 o 
  -5   5   8        8.78        9.24      1.30 o 
  -4   5   8       12.88       21.69      1.51 o 
  -3   5   8       10.44        8.00      1.01 o 
  -2   5   8        0.05        1.38      1.35 o 
  -1   5   8       10.54       11.02      1.89 o 
   0   5   8       18.93       22.51      2.56 o 
   1   5   8        3.11        2.01      1.10 o 
   2   5   8        0.52        1.02      1.01 o 
 -13   1   9        2.24        2.91      1.17 o 
 -12   1   9        1.81        2.19      0.78 o 
 -11   1   9        0.05        0.21      0.61 o 
 -10   1   9       13.62       14.35      0.79 o 
  -9   1   9       32.29       33.44      1.06 o 
  -8   1   9       60.15       57.91      1.20 o 
  -7   1   9        0.01        0.68      0.33 o 
  -6   1   9        0.18        0.14      0.26 o 
  -5   1   9       62.67       63.86      1.12 o 
  -4   1   9      171.56      167.00      2.41 o 
  -3   1   9       99.56       98.98      1.59 o 
  -2   1   9       10.64       21.51      0.64 o 
  -1   1   9       60.02       51.95      0.91 o 
   0   1   9        3.68        4.36      0.32 o 
   1   1   9       66.14       66.36      1.13 o 
   2   1   9       10.83        8.55      0.48 o 
   3   1   9       22.05       24.00      0.94 o 
   4   1   9        1.10        2.06      0.42 o 
   5   1   9       38.78       34.18      1.20 o 
   6   1   9      124.69      122.97      2.60 o 
   7   1   9        0.59        1.00      0.63 o 
   8   1   9        0.28        0.91      0.69 o 
   9   1   9        0.00        1.27      0.86 o 
  10   1   9        2.13        1.72      1.05 o 
 -13   2   9       11.98       16.86      1.54 o 
 -12   2   9       37.82       37.28      2.00 o 
 -11   2   9       27.91       26.75      1.55 o 
 -10   2   9      116.92      101.91      2.88 o 
  -9   2   9       35.16       31.62      1.53 o 
  -8   2   9       40.50       36.88      2.15 o 
  -7   2   9      367.98      385.30      6.18 o 
  -6   2   9       42.03       38.00      1.21 o 
  -5   2   9        0.11       -0.31      0.31 o 
  -4   2   9       22.29       22.02      0.73 o 
  -3   2   9       34.32       29.43      0.82 o 
  -2   2   9        1.52       31.76      3.17 o 
  -1   2   9      234.33      235.88      3.29 o 
   0   2   9       21.71       27.64      0.81 o 
   1   2   9        0.10        1.51      0.36 o 
   2   2   9       25.22       21.45      0.76 o 
   3   2   9       65.74       67.14      1.58 o 
   4   2   9        3.32        3.14      0.62 o 
   5   2   9        3.17        3.32      0.57 o 
   6   2   9        7.33        6.15      0.75 o 
   7   2   9       55.22       52.57      1.65 o 
   8   2   9        4.03        5.17      0.90 o 
   9   2   9        1.73        2.09      0.83 o 
 -11   3   9        7.06        7.90      1.18 o 
 -10   3   9        6.14        7.33      1.11 o 
  -9   3   9        6.39        7.93      1.09 o 
  -8   3   9       24.40       21.59      1.63 o 
  -7   3   9        0.06        8.55      0.88 o 
  -6   3   9      129.19      122.93      2.73 o 
  -5   3   9       12.50       12.65      0.91 o 
  -4   3   9       82.55       75.53      1.77 o 
  -3   3   9       19.10       18.14      0.90 o 
  -2   3   9       14.73       30.40      1.22 o 
  -1   3   9       54.85       55.74      1.48 o 
   0   3   9        6.05        3.48      0.51 o 
   1   3   9       27.71       28.80      1.19 o 
   2   3   9      116.37      108.61      2.80 o 
   3   3   9       86.88       85.79      2.98 o 
   4   3   9       25.37       27.34      1.29 o 
   5   3   9        3.61        2.83      1.09 o 
   6   3   9       36.56       41.21      1.66 o 
   7   3   9        0.33        0.23      0.64 o 
   8   3   9       32.85       32.35      1.81 o 
  -9   4   9        9.93        5.34      1.08 o 
  -8   4   9       32.06       29.62      1.72 o 
  -7   4   9       52.60       43.66      2.24 o 
  -6   4   9        0.51        0.25      0.84 o 
  -5   4   9        2.31        1.41      0.65 o 
  -4   4   9        0.86        0.38      0.58 o 
  -3   4   9       14.44       16.21      1.06 o 
  -2   4   9       32.53       31.00      1.25 o 
  -1   4   9        8.69        8.74      0.92 o 
   0   4   9       14.98       16.06      1.44 o 
   1   4   9        0.94        0.94      0.71 o 
   2   4   9        0.66       -0.25      0.96 o 
   3   4   9      199.18      181.76      4.71 o 
   4   4   9        1.17        1.61      0.86 o 
   5   4   9       21.99       22.13      1.58 o 
   6   4   9        1.39        0.93      1.05 o 
  -5   5   9        0.39        0.64      1.77 o 
  -4   5   9        6.77       10.47      1.25 o 
  -3   5   9        8.43        7.32      1.19 o 
  -2   5   9        6.74        5.20      2.02 o 
  -1   5   9        6.33        9.83      1.36 o 
   0   5   9        0.08        1.96      0.99 o 
   1   5   9        6.60        5.12      1.37 o 
 -14   0  10       15.92       20.99      3.38 o 
 -13   0  10       69.89       82.03      5.62 o 
 -12   0  10       20.43       22.23      1.98 o 
 -11   0  10      345.57      346.54      7.46 o 
 -10   0  10       10.00       17.63      1.11 o 
  -9   0  10     1636.31     1718.88     26.63 o 
  -8   0  10        3.58        3.14      0.59 o 
  -7   0  10        7.24        7.58      0.67 o 
  -6   0  10      434.12      464.24      7.67 o 
  -5   0  10     4442.53     5028.46     75.43 o 
  -4   0  10      461.11      451.17      7.34 o 
  -3   0  10      101.18      114.63      4.32 o 
  -2   0  10      470.44      487.76      7.83 o 
  -1   0  10      699.52      684.79     10.77 o 
   0   0  10      119.48      168.50      3.13 o 
   1   0  10     1357.10     1488.60     22.86 o 
   2   0  10      920.34     1052.75     16.47 o 
   3   0  10      169.33      179.05      3.53 o 
   4   0  10      198.17      176.07      4.59 o 
   5   0  10       43.75       43.81      1.93 o 
   6   0  10      406.87      439.62     17.59 o 
   7   0  10        0.14       -0.42      0.99 o 
   8   0  10       55.63       55.94      3.11 o 
   9   0  10        2.34        2.41      1.48 o 
  10   0  10       35.55       41.75      2.93 o 
 -13   1  10        2.98        2.97      1.00 o 
 -12   1  10       10.69       11.14      1.35 o 
 -11   1  10      124.60      131.24      4.15 o 
 -10   1  10       91.67      109.58      3.29 o 
  -9   1  10        0.44        1.06      0.49 o 
  -8   1  10        2.48        5.75      0.56 o 
  -7   1  10      492.92      464.84     10.47 o 
  -6   1  10      514.52      520.92      6.06 o 
  -5   1  10        2.37        1.43      0.31 o 
  -4   1  10        7.53        5.04      0.40 o 
  -3   1  10     1031.26     1043.53     13.30 o 
  -2   1  10      805.89      804.47      9.60 o 
  -1   1  10       94.13      111.50      1.59 o 
   0   1  10      265.90      274.54      3.36 o 
   1   1  10       13.49       10.21      0.86 o 
   2   1  10      716.31      711.68      8.08 o 
   3   1  10        1.58        1.20      0.36 o 
   4   1  10      151.85      159.17      2.81 o 
   5   1  10       11.48       15.28      0.94 o 
   6   1  10       97.91       94.30      2.37 o 
   7   1  10       12.86       13.24      1.18 o 
   8   1  10       73.69       75.68      3.67 o 
   9   1  10        9.74       11.77      1.52 o 
 -13   2  10       38.43       41.08      2.06 o 
 -12   2  10        1.44        2.58      0.88 o 
 -11   2  10        8.91       10.79      1.21 o 
 -10   2  10        0.16        0.37      0.67 o 
  -9   2  10      236.94      233.64      4.92 o 
  -8   2  10        8.50        8.04      1.03 o 
  -7   2  10        3.75        5.38      0.68 o 
  -6   2  10       10.48        6.26      0.61 o 
  -5   2  10      182.06      168.76      2.87 o 
  -4   2  10      165.11      149.18      3.73 o 
  -3   2  10       42.39       29.53      0.98 o 
  -2   2  10       33.91       33.71      1.17 o 
  -1   2  10      296.02      294.39      4.37 o 
   0   2  10      338.18      301.90      6.80 o 
   1   2  10        1.95        2.58      0.38 o 
   2   2  10        6.82       10.67      0.62 o 
   3   2  10      136.78      129.54      2.45 o 
   4   2  10        5.95        6.51      0.68 o 
   5   2  10       11.81        9.65      0.82 o 
   6   2  10       37.73       39.17      1.38 o 
   7   2  10        2.30        2.52      0.70 o 
   8   2  10        5.98        8.56      1.01 o 
   9   2  10        3.07        3.77      0.90 o 
 -11   3  10       11.87       12.96      1.39 o 
 -10   3  10        0.75        0.58      0.78 o 
  -9   3  10        0.75        0.22      0.73 o 
  -8   3  10       49.83       48.24      2.58 o 
  -7   3  10       59.83       55.78      2.25 o 
  -6   3  10       19.66       14.15      0.98 o 
  -5   3  10        0.00        0.95      0.50 o 
  -4   3  10       16.16       16.31      0.87 o 
  -3   3  10       41.62       43.98      1.33 o 
  -2   3  10       10.99        9.93      0.75 o 
  -1   3  10        9.25        7.58      0.72 o 
   0   3  10        5.42        6.37      0.72 o 
   1   3  10      241.81      256.49      5.28 o 
   2   3  10        0.54       -0.02      0.71 o 
   3   3  10        1.26        1.65      0.90 o 
   4   3  10        0.49       -0.58      0.58 o 
   5   3  10       21.89       21.96      2.29 o 
   6   3  10        4.95        5.83      0.93 o 
   7   3  10        1.99        1.99      0.78 o 
  -9   4  10        5.67        6.16      1.16 o 
  -8   4  10       87.92       76.44      3.14 o 
  -7   4  10       11.92        5.94      1.06 o 
  -6   4  10      111.66      105.05      3.60 o 
  -5   4  10       17.77       15.29      1.14 o 
  -4   4  10       17.67       18.50      1.14 o 
  -3   4  10        7.51        5.37      0.78 o 
  -2   4  10       45.18       49.78      1.63 o 
  -1   4  10        5.59        6.48      0.86 o 
   0   4  10        3.20        6.09      0.97 o 
   1   4  10        4.60        7.33      1.05 o 
   2   4  10       33.92       29.66      1.64 o 
   3   4  10        2.08        2.29      0.94 o 
   4   4  10        3.36        5.22      1.78 o 
   5   4  10        9.10       10.19      1.33 o 
  -4   5  10        6.58        7.78      1.12 o 
  -3   5  10       14.80       20.26      2.93 o 
  -2   5  10       21.44       20.92      1.70 o 
  -1   5  10        3.37        6.45      2.36 o 
   0   5  10        2.43        3.20      0.86 o 
 -13   1  11        0.82        2.09      1.40 o 
 -12   1  11        2.05        3.98      1.04 o 
 -11   1  11       93.62       82.49      2.51 o 
 -10   1  11       26.57       29.67      1.29 o 
  -9   1  11      228.30      237.52      3.85 o 
  -8   1  11       13.13       12.35      0.72 o 
  -7   1  11       36.27       31.30      1.22 o 
  -6   1  11       56.21       50.70      1.34 o 
  -5   1  11       27.53       19.47      0.71 o 
  -4   1  11      155.52      165.91      2.46 o 
  -3   1  11       47.70       59.63      1.37 o 
  -2   1  11      439.26      438.38      5.52 o 
  -1   1  11       32.10       31.13      0.72 o 
   0   1  11      502.14      530.92      6.12 o 
   1   1  11      144.91      151.72      2.14 o 
   2   1  11       29.14       28.22      0.96 o 
   3   1  11       25.52       21.87      1.10 o 
   4   1  11      275.83      258.65      3.79 o 
   5   1  11       54.33       49.78      1.80 o 
   6   1  11       44.93       41.93      1.59 o 
   7   1  11        6.17        8.97      0.99 o 
   8   1  11        1.41        2.02      0.97 o 
   9   1  11        1.70        3.04      1.02 o 
 -13   2  11        2.48        4.25      1.37 o 
 -12   2  11        0.71       -0.05      0.78 o 
 -11   2  11       51.07       53.31      2.67 o 
 -10   2  11       17.31       17.03      1.28 o 
  -9   2  11        0.64        1.10      0.55 o 
  -8   2  11        0.99       10.76      1.60 o 
  -7   2  11       77.37       69.35      1.84 o 
  -6   2  11       98.43       88.87      1.91 o 
  -5   2  11        2.97        4.51      0.55 o 
  -4   2  11      111.65      102.63      2.04 o 
  -3   2  11       11.60       16.01      0.82 o 
  -2   2  11      134.52      130.20      2.43 o 
  -1   2  11      312.84      323.34      4.74 o 
   0   2  11        1.46        1.41      0.39 o 
   1   2  11       35.40       38.31      1.28 o 
   2   2  11       16.23       22.00      1.58 o 
   3   2  11      260.66      263.85      5.00 o 
   4   2  11       69.00       66.24      2.83 o 
   5   2  11       24.25       27.07      1.15 o 
   6   2  11        1.86        1.97      0.63 o 
   7   2  11        0.90        1.32      0.71 o 
   8   2  11       13.39       16.16      1.29 o 
 -11   3  11       11.83       11.31      1.36 o 
 -10   3  11        4.17        3.87      0.97 o 
  -9   3  11        0.47        1.20      0.78 o 
  -8   3  11        1.08        0.88      0.70 o 
  -7   3  11       52.30       45.40      1.61 o 
  -6   3  11      134.74      109.85      2.60 o 
  -5   3  11       44.86       38.98      2.19 o 
  -4   3  11      233.51      211.59      3.63 o 
  -3   3  11       25.76       26.22      1.08 o 
  -2   3  11        1.27        1.76      0.53 o 
  -1   3  11       38.49       31.96      1.14 o 
   0   3  11      347.63      331.17      5.65 o 
   1   3  11        3.15        4.60      0.87 o 
   2   3  11       24.59       24.74      1.66 o 
   3   3  11      173.48      157.82      3.89 o 
   4   3  11        7.89       11.54      1.21 o 
   5   3  11       25.18       28.22      1.60 o 
   6   3  11        9.09        8.82      1.39 o 
   7   3  11       16.80       16.58      1.70 o 
  -9   4  11        5.83        8.12      1.22 o 
  -8   4  11       83.77       84.17      2.87 o 
  -7   4  11        1.89        4.89      1.02 o 
  -6   4  11       52.42       50.95      1.86 o 
  -5   4  11        7.60        7.50      0.94 o 
  -4   4  11        0.47        0.78      0.60 o 
  -3   4  11        5.16        6.71      0.78 o 
  -2   4  11       15.14       18.31      1.68 o 
  -1   4  11       38.14       31.56      1.67 o 
   0   4  11        0.02       -0.25      0.70 o 
   1   4  11        4.45        5.80      0.99 o 
   2   4  11        3.40        4.83      1.00 o 
   3   4  11        0.24        1.09      0.80 o 
   4   4  11       19.72       19.44      1.52 o 
 -13   0  12      111.94      122.87      7.23 o 
 -12   0  12        0.99        3.22      1.24 o 
 -11   0  12        3.92        8.95      1.87 o 
 -10   0  12      112.65      114.75      3.32 o 
  -9   0  12      464.01      459.23      9.28 o 
  -8   0  12        0.44        0.40      0.62 o 
  -7   0  12        7.00        9.85      0.95 o 
  -6   0  12      164.81      157.41      3.14 o 
  -5   0  12       19.79       22.04      0.97 o 
  -4   0  12       25.35       20.34      0.85 o 
  -3   0  12       36.95       24.75      0.85 o 
  -2   0  12     2025.69     2088.97     59.34 o 
   0   0  12      573.43      627.49     10.12 o 
   1   0  12      212.98      182.03      3.53 o 
   2   0  12      489.21      515.80      8.62 o 
   3   0  12      148.72      140.62      3.36 o 
   4   0  12        1.30        0.52      0.65 o 
   5   0  12       80.87      131.26      6.47 o 
   6   0  12      109.45      125.07      4.61 o 
   7   0  12        0.87        0.12      1.48 o 
   8   0  12        0.88       -1.17      1.17 o 
   9   0  12        6.79        4.06      2.42 o 
 -13   1  12       59.11       68.48      5.94 o 
 -12   1  12       76.17       78.21      2.95 o 
 -11   1  12       44.28       53.46      1.76 o 
 -10   1  12       92.00       87.03      2.95 o 
  -9   1  12      310.30      311.67      5.26 o 
  -8   1  12       12.58       11.26      0.75 o 
  -7   1  12      378.40      375.46      5.01 o 
  -6   1  12        8.00       11.04      0.63 o 
  -5   1  12       45.85       38.64      1.35 o 
  -4   1  12      464.20      467.63      5.92 o 
  -3   1  12        0.12       -0.18      0.27 o 
  -2   1  12      315.49      356.52      4.64 o 
  -1   1  12      412.21      417.75      5.34 o 
   0   1  12      154.12      134.80      2.57 o 
   1   1  12        1.35        1.18      0.33 o 
   2   1  12       50.92       41.57      1.09 o 
   3   1  12      279.42      268.36      3.86 o 
   4   1  12      132.02      135.54      2.41 o 
   5   1  12        1.03        1.10      0.63 o 
   6   1  12        6.43        4.71      0.87 o 
   7   1  12       25.62       22.15      1.34 o 
   8   1  12       71.28       73.83      2.64 o 
   9   1  12        3.38        3.15      2.24 o 
 -12   2  12        0.74        0.45      0.82 o 
 -11   2  12       17.21       18.81      1.41 o 
 -10   2  12        6.72        7.61      1.03 o 
  -9   2  12        7.12       10.73      0.91 o 
  -8   2  12       60.69       58.71      2.68 o 
  -7   2  12       36.83       35.85      1.35 o 
  -6   2  12      143.12      145.92      3.15 o 
  -5   2  12      104.29       97.90      2.11 o 
  -4   2  12       62.40       52.87      1.40 o 
  -3   2  12      196.06      194.80      4.09 o 
  -2   2  12       61.89       53.18      1.42 o 
  -1   2  12       15.69       18.41      0.93 o 
   0   2  12       23.95       22.59      1.38 o 
   1   2  12      210.22      196.21      3.64 o 
   2   2  12      292.31      295.87      6.17 o 
   3   2  12       10.89       10.72      1.04 o 
   4   2  12       27.67       27.32      1.43 o 
   5   2  12       56.89       57.29      2.21 o 
   6   2  12      135.69      127.13      3.78 o 
   7   2  12        0.41        0.93      0.68 o 
   8   2  12        5.70        5.70      1.21 o 
 -11   3  12        1.53        0.74      0.82 o 
 -10   3  12       28.58       33.16      1.79 o 
  -9   3  12        1.85        2.16      1.12 o 
  -8   3  12       17.57       17.62      1.37 o 
  -7   3  12        0.01        0.36      0.54 o 
  -6   3  12       33.65       37.68      1.46 o 
  -5   3  12       35.58       36.91      1.30 o 
  -4   3  12       14.14       10.65      0.82 o 
  -3   3  12        1.29        0.80      0.48 o 
  -2   3  12       10.60       13.19      0.86 o 
  -1   3  12       26.37       26.59      1.07 o 
   0   3  12       22.45       21.31      1.17 o 
   1   3  12       85.59       87.39      2.63 o 
   2   3  12       16.54       19.18      1.33 o 
   3   3  12      118.04      109.50      3.12 o 
   4   3  12       30.85       34.14      2.23 o 
   5   3  12        0.21        0.15      0.74 o 
   6   3  12        0.03        0.37      0.81 o 
  -8   4  12        3.34        2.21      0.96 o 
  -7   4  12       37.63       37.81      1.89 o 
  -6   4  12       29.48       29.80      1.46 o 
  -5   4  12       23.11       18.84      1.23 o 
  -4   4  12        6.63        5.04      0.88 o 
  -3   4  12       93.06       95.59      3.85 o 
  -2   4  12        4.93        3.53      0.93 o 
  -1   4  12        0.64        0.61      0.74 o 
   0   4  12        0.20        0.02      0.71 o 
   1   4  12       21.80       22.87      1.51 o 
   2   4  12        3.50        3.93      0.97 o 
   3   4  12        1.79       -0.72      0.96 o 
   4   4  12        2.12        2.45      1.20 o 
 -13   1  13        1.69        1.63      1.41 o 
 -12   1  13        1.39        4.26      1.15 o 
 -11   1  13        8.67       11.78      1.15 o 
 -10   1  13       16.21       18.32      1.26 o 
  -9   1  13       14.66       16.87      1.06 o 
  -8   1  13        1.39        0.96      0.47 o 
  -7   1  13        6.01        8.71      0.68 o 
  -6   1  13       51.30       44.43      1.23 o 
  -5   1  13        1.51        1.90      0.44 o 
  -4   1  13       13.18       15.89      0.77 o 
  -3   1  13       18.45       17.31      0.77 o 
  -2   1  13       87.05       93.72      1.66 o 
  -1   1  13      754.33      796.06      9.65 o 
   0   1  13        0.60       -0.01      0.30 o 
   1   1  13       47.57       53.30      1.22 o 
   2   1  13        4.74        4.94      0.55 o 
   3   1  13       18.84       21.68      0.91 o 
   4   1  13       48.66       44.64      1.40 o 
   5   1  13        0.46        1.07      0.62 o 
   6   1  13        1.22        2.08      0.78 o 
   7   1  13        8.38        9.85      1.11 o 
   8   1  13        3.52        2.24      0.99 o 
 -12   2  13        9.19       12.97      1.38 o 
 -11   2  13       18.37       21.34      1.42 o 
 -10   2  13        1.06        0.68      0.61 o 
  -9   2  13        1.01        0.86      0.69 o 
  -8   2  13      228.58      216.84      4.11 o 
  -7   2  13       37.33       36.11      1.24 o 
  -6   2  13       73.10       72.95      1.85 o 
  -5   2  13       72.90       66.74      2.41 o 
  -4   2  13      212.57      224.15      3.67 o 
  -3   2  13        0.31       -0.02      0.41 o 
  -2   2  13      113.95      117.56      2.28 o 
  -1   2  13      428.18      409.40      5.90 o 
   0   2  13      286.91      263.38      5.14 o 
   1   2  13      116.65      117.19      3.43 o 
   2   2  13       49.93       40.57      1.64 o 
   3   2  13       61.47       57.94      2.02 o 
   4   2  13        7.08        9.31      1.07 o 
   5   2  13       75.26       72.30      2.43 o 
   6   2  13        4.22        4.48      1.43 o 
   7   2  13        0.61        1.08      1.02 o 
 -11   3  13       23.39       19.41      1.50 o 
 -10   3  13        3.94        4.21      0.95 o 
  -9   3  13       35.35       50.34      2.31 o 
  -8   3  13        0.26        0.90      0.64 o 
  -7   3  13        1.42        0.57      0.57 o 
  -6   3  13       56.69       55.73      1.83 o 
  -5   3  13       16.14       12.61      0.89 o 
  -4   3  13      179.55      167.58      3.71 o 
  -3   3  13        0.02       -0.14      0.48 o 
  -2   3  13        3.00        4.01      0.64 o 
  -1   3  13       96.93       93.04      2.38 o 
   0   3  13        0.10        0.63      0.55 o 
   1   3  13      110.33      100.22      2.91 o 
   2   3  13       12.81       12.86      1.24 o 
   3   3  13       27.72       25.33      1.56 o 
   4   3  13       15.28       14.58      1.33 o 
   5   3  13        8.28        9.40      1.22 o 
   6   3  13        4.07        2.68      0.93 o 
  -8   4  13        0.00        1.17      0.89 o 
  -7   4  13        5.94        4.83      1.03 o 
  -6   4  13        7.90       11.45      1.13 o 
  -5   4  13       10.35        9.59      1.04 o 
  -4   4  13       73.59       65.97      2.35 o 
  -3   4  13        0.75        2.20      0.80 o 
  -2   4  13       34.45       32.50      1.51 o 
  -1   4  13        0.15       -0.07      0.72 o 
   0   4  13       13.37       10.60      1.25 o 
   1   4  13       17.17       18.74      1.55 o 
   2   4  13       14.52       16.34      1.45 o 
   3   4  13        3.19        2.75      0.93 o 
 -13   0  14       39.86       34.59      2.52 o 
 -12   0  14       85.35       98.76      4.14 o 
 -11   0  14      422.36      467.75     12.08 o 
 -10   0  14        1.34        1.94      0.86 o 
  -9   0  14       98.08      104.63      3.14 o 
  -8   0  14       11.54       12.49      1.17 o 
  -7   0  14       95.61      109.48      3.15 o 
  -6   0  14      597.77      586.79     16.19 o 
  -5   0  14       17.25       19.37      1.22 o 
  -4   0  14       18.42       15.49      1.69 o 
  -3   0  14      133.88      101.59      2.76 o 
  -2   0  14      665.19      665.44     13.13 o 
  -1   0  14      338.57      364.26      7.41 o 
   0   0  14       47.78       33.01      1.51 o 
   1   0  14      171.26      143.64      3.07 o 
   2   0  14      286.69      247.68      4.74 o 
   3   0  14       43.96       49.09      2.08 o 
   4   0  14        1.00        9.84      4.15 o 
   5   0  14        4.40        2.03      0.91 o 
   6   0  14       35.60       36.15      3.36 o 
   7   0  14        0.04        1.09      1.35 o 
   8   0  14       49.27       60.64      3.46 o 
 -13   1  14       97.21      103.70      7.38 o 
 -12   1  14       31.27       36.06      2.12 o 
 -11   1  14       92.55       94.07      2.76 o 
 -10   1  14        0.06        0.71      0.87 o 
  -9   1  14       89.74       84.41      2.14 o 
  -8   1  14      258.84      245.51      4.37 o 
  -7   1  14       44.51       47.11      2.40 o 
  -6   1  14       48.44       44.42      1.27 o 
  -5   1  14      204.38      193.63      3.18 o 
  -4   1  14      164.81      152.59      2.95 o 
  -3   1  14       48.59       41.02      1.15 o 
  -2   1  14       36.90       34.86      0.96 o 
  -1   1  14      357.89      334.87      4.49 o 
   0   1  14        5.27        5.00      0.49 o 
   1   1  14       97.92      104.78      1.90 o 
   2   1  14       44.19       52.07      1.78 o 
   3   1  14      160.30      135.76      2.61 o 
   4   1  14       30.44       32.15      1.39 o 
   5   1  14        4.57        7.63      1.02 o 
   6   1  14       32.01       35.81      1.81 o 
   7   1  14        1.21        0.64      0.76 o 
 -12   2  14        0.01        1.04      1.10 o 
 -11   2  14        8.51       12.57      1.31 o 
 -10   2  14        8.55       10.87      1.03 o 
  -9   2  14        5.28        5.95      0.82 o 
  -8   2  14        0.03        0.61      0.54 o 
  -7   2  14      248.66      246.15      4.47 o 
  -6   2  14       70.63       73.73      1.86 o 
  -5   2  14        9.17        9.63      0.92 o 
  -4   2  14      230.96      218.04      3.65 o 
  -3   2  14       13.49       14.64      0.84 o 
  -2   2  14       36.83       34.17      1.17 o 
  -1   2  14       15.44       19.36      1.27 o 
   0   2  14       72.88       63.36      3.00 o 
   1   2  14        0.02       -0.10      0.48 o 
   2   2  14        3.40        3.57      0.78 o 
   3   2  14       18.85       20.83      1.35 o 
   4   2  14       30.93       31.24      1.60 o 
   5   2  14       21.96       22.59      1.46 o 
   6   2  14        8.23       11.66      1.61 o 
   7   2  14        2.42        2.64      1.07 o 
 -11   3  14        2.03        4.33      1.53 o 
 -10   3  14        0.71        0.88      0.85 o 
  -9   3  14       14.51       20.00      1.48 o 
  -8   3  14        1.29        0.65      0.59 o 
  -7   3  14       11.41       13.85      1.07 o 
  -6   3  14       66.57       64.22      1.98 o 
  -5   3  14       29.46       27.39      1.19 o 
  -4   3  14        9.78        7.38      0.77 o 
  -3   3  14        1.02        1.52      0.55 o 
  -2   3  14        5.94        9.54      0.84 o 
  -1   3  14       76.97       74.05      2.10 o 
   0   3  14        0.06        1.01      0.60 o 
   1   3  14       61.84       59.73      2.41 o 
   2   3  14        0.19        0.23      0.76 o 
   3   3  14        0.54       -0.40      0.72 o 
   4   3  14        1.38        1.79      1.30 o 
   5   3  14        0.06        0.57      0.84 o 
  -8   4  14       18.06       22.10      1.66 o 
  -7   4  14        0.03        0.21      0.70 o 
  -6   4  14       10.00        9.08      1.05 o 
  -5   4  14        3.38        1.57      0.73 o 
  -4   4  14        5.13        3.93      0.85 o 
  -3   4  14       16.57       18.55      1.37 o 
  -2   4  14        0.31       -0.62      0.62 o 
  -1   4  14        0.15        0.18      0.73 o 
   0   4  14        1.58        2.37      0.81 o 
   1   4  14       41.29       49.07      2.45 o 
   2   4  14        2.47        3.61      0.98 o 
 -13   1  15       34.90       45.97      3.10 o 
 -12   1  15        4.96        7.58      1.10 o 
 -11   1  15       13.15       13.23      1.26 o 
 -10   1  15        2.92        3.24      0.99 o 
  -9   1  15       96.48       91.91      2.32 o 
  -8   1  15        1.63        1.95      0.60 o 
  -7   1  15      125.19      116.11      2.57 o 
  -6   1  15      123.98      116.24      2.55 o 
  -5   1  15        2.08        1.82      0.55 o 
  -4   1  15       37.01       40.02      1.35 o 
  -3   1  15       21.36       20.94      1.03 o 
  -2   1  15      483.11      469.56      6.62 o 
  -1   1  15       11.37        9.59      0.68 o 
   0   1  15       54.37       51.06      1.24 o 
   1   1  15       17.89       18.08      0.89 o 
   2   1  15        0.10        0.22      0.43 o 
   3   1  15        2.22        1.79      0.54 o 
   4   1  15        9.04        5.75      0.91 o 
   5   1  15        3.70        4.35      0.95 o 
   6   1  15        0.40        0.71      0.90 o 
   7   1  15        1.73        3.38      1.07 o 
 -12   2  15        0.95        2.61      1.17 o 
 -11   2  15        0.16        0.99      0.99 o 
 -10   2  15        4.55        6.00      1.00 o 
  -9   2  15        1.41        2.68      0.94 o 
  -8   2  15       85.14       80.79      2.21 o 
  -7   2  15        5.92        7.01      0.75 o 
  -6   2  15       46.45       40.57      1.34 o 
  -5   2  15      202.46      182.48      3.26 o 
  -4   2  15      253.21      249.31      4.08 o 
  -3   2  15      368.43      365.91      5.50 o 
  -2   2  15      394.01      384.74      5.69 o 
  -1   2  15        0.83        0.73      0.61 o 
   0   2  15       15.31       19.23      2.38 o 
   1   2  15      205.43      218.44      4.15 o 
   2   2  15       13.60       13.45      1.18 o 
   3   2  15        3.70        3.56      0.84 o 
   4   2  15        0.70        0.61      0.76 o 
   5   2  15        8.17        9.15      1.82 o 
   6   2  15        1.61        2.29      1.12 o 
 -10   3  15      103.74      107.97      3.31 o 
  -9   3  15       32.15       29.71      1.49 o 
  -8   3  15        8.04        6.49      0.88 o 
  -7   3  15        4.39        3.07      0.73 o 
  -6   3  15      139.55      126.26      2.95 o 
  -5   3  15       24.88       23.87      1.17 o 
  -4   3  15        0.01        1.03      0.56 o 
  -3   3  15       14.32       17.60      1.04 o 
  -2   3  15       40.87       39.33      1.54 o 
  -1   3  15       15.35       16.89      1.36 o 
   0   3  15        4.79        4.94      0.90 o 
   1   3  15       21.44       20.15      1.41 o 
   2   3  15       40.11       42.15      1.93 o 
   3   3  15       27.12       25.68      1.62 o 
   4   3  15        7.18        4.96      1.37 o 
  -7   4  15        0.88        1.56      0.88 o 
  -6   4  15        5.49        4.12      0.90 o 
  -5   4  15       18.80       21.54      1.34 o 
  -4   4  15       18.58       18.64      1.27 o 
  -3   4  15       27.92       24.65      1.42 o 
  -2   4  15       15.60       17.66      1.47 o 
  -1   4  15       38.07       39.66      1.96 o 
   0   4  15        5.33        6.59      1.49 o 
   1   4  15       50.54       53.38      3.09 o 
 -13   0  16        8.76        6.73      2.12 o 
 -12   0  16       21.29       20.36      2.74 o 
 -11   0  16       30.79       31.90      2.24 o 
 -10   0  16       13.17       14.17      1.40 o 
  -9   0  16        1.62        1.88      0.81 o 
  -8   0  16        0.50        1.34      0.74 o 
  -7   0  16       34.34       34.59      1.73 o 
  -6   0  16      121.35      115.34      3.65 o 
  -5   0  16      216.83      201.85      6.57 o 
  -4   0  16      219.10      190.46      5.54 o 
  -3   0  16      180.69      203.93      6.39 o 
  -2   0  16        0.04        0.32      0.55 o 
  -1   0  16      820.30      833.21     15.69 o 
   0   0  16       20.78       14.10      1.20 o 
   1   0  16       43.60       34.96      1.75 o 
   2   0  16      117.55      115.15      4.24 o 
   3   0  16      138.77      148.52      5.13 o 
   4   0  16      106.63      120.01      8.95 o 
   5   0  16        0.03        2.05      1.85 o 
   6   0  16        2.54        1.73      1.70 o 
 -13   1  16        1.73        4.77      1.89 o 
 -12   1  16        0.20        1.30      0.80 o 
 -11   1  16        2.03        3.22      0.87 o 
 -10   1  16        0.66        1.43      0.77 o 
  -9   1  16       20.08       23.34      1.23 o 
  -8   1  16       35.28       35.03      1.38 o 
  -7   1  16        0.56        1.55      0.55 o 
  -6   1  16        3.78        4.55      0.69 o 
  -5   1  16        0.02       -0.17      0.50 o 
  -4   1  16       77.02       76.52      1.99 o 
  -3   1  16       22.03       27.03      1.17 o 
  -2   1  16       76.18       76.01      2.00 o 
  -1   1  16        0.04        1.15      0.50 o 
   0   1  16       30.98       24.61      1.13 o 
   1   1  16       91.75       97.93      2.10 o 
   2   1  16       70.71       81.19      2.30 o 
   3   1  16        2.00        2.60      0.61 o 
   4   1  16        0.64       -0.23      0.69 o 
   5   1  16       37.00       35.82      2.10 o 
   6   1  16       63.88       73.62      2.65 o 
 -12   2  16        0.05        0.32      1.00 o 
 -11   2  16       22.69       24.33      1.58 o 
 -10   2  16       17.23       20.57      1.37 o 
  -9   2  16        2.44        2.10      0.89 o 
  -8   2  16        6.86        7.70      1.02 o 
  -7   2  16        2.67        1.03      0.74 o 
  -6   2  16       45.56       45.39      1.88 o 
  -5   2  16       59.06       61.68      1.66 o 
  -4   2  16        4.03        4.42      0.65 o 
  -3   2  16        5.02        5.73      0.72 o 
  -2   2  16       10.02       10.71      0.80 o 
  -1   2  16      320.51      307.54      5.37 o 
   0   2  16       33.92       37.49      1.44 o 
   1   2  16       15.29       12.32      1.01 o 
   2   2  16       18.40       17.20      1.29 o 
   3   2  16       73.82       73.36      2.50 o 
   4   2  16       23.76       25.75      2.05 o 
   5   2  16        2.99        1.33      1.09 o 
 -10   3  16       10.66       11.64      2.60 o 
  -9   3  16        1.76        2.69      0.81 o 
  -8   3  16        0.94       -0.29      0.62 o 
  -7   3  16        3.64        4.26      0.79 o 
  -6   3  16       16.44       14.41      1.40 o 
  -5   3  16        9.96       14.17      1.22 o 
  -4   3  16       12.71       13.19      0.98 o 
  -3   3  16       41.32       40.73      2.31 o 
  -2   3  16        0.42        1.10      0.62 o 
  -1   3  16        3.86        4.86      0.83 o 
   0   3  16       20.84       22.61      1.46 o 
   1   3  16       90.09       93.21      2.97 o 
   2   3  16        0.37        0.83      0.84 o 
   3   3  16        2.85        1.53      0.94 o 
   4   3  16        6.58        4.53      2.08 o 
  -6   4  16        4.79        4.14      0.88 o 
  -5   4  16        5.50        5.17      0.96 o 
  -4   4  16       11.45       13.05      1.40 o 
  -3   4  16       14.70       16.87      1.29 o 
  -2   4  16       11.39       13.51      1.38 o 
  -1   4  16       18.69       18.83      1.50 o 
   0   4  16       19.28       19.75      1.62 o 
 -12   1  17        4.42        7.45      1.18 o 
 -11   1  17        0.01        1.23      0.82 o 
 -10   1  17       18.96       17.38      1.31 o 
  -9   1  17       30.47       29.95      1.37 o 
  -8   1  17       25.98       25.64      1.25 o 
  -7   1  17       58.83       59.63      1.82 o 
  -6   1  17       73.05       65.27      1.88 o 
  -5   1  17        6.69        9.91      0.99 o 
  -4   1  17       12.16       11.40      0.94 o 
  -3   1  17      275.74      286.79      4.95 o 
  -2   1  17       10.33        8.49      0.83 o 
  -1   1  17       85.78       81.65      2.07 o 
   0   1  17        1.17        1.89      0.57 o 
   1   1  17        6.72        6.33      0.90 o 
   2   1  17        0.07        0.11      0.58 o 
   3   1  17        1.31        2.79      0.89 o 
   4   1  17        9.71        8.32      1.30 o 
   5   1  17        2.20        3.75      1.16 o 
 -11   2  17       14.75       20.84      1.51 o 
 -10   2  17       53.27       52.96      4.86 o 
  -9   2  17        2.57        4.05      1.55 o 
  -8   2  17       29.60       26.39      1.52 o 
  -7   2  17        2.17        2.47      0.69 o 
  -6   2  17        1.86        0.80      0.60 o 
  -5   2  17       15.51       16.85      1.07 o 
  -4   2  17        2.90        3.61      0.70 o 
  -3   2  17        9.29        9.37      0.90 o 
  -2   2  17        8.83        7.33      0.84 o 
  -1   2  17       62.90       65.24      2.42 o 
   0   2  17        1.34        2.59      0.68 o 
   1   2  17       30.05       30.00      1.39 o 
   2   2  17        9.43       11.48      1.21 o 
   3   2  17        8.36       10.88      1.31 o 
   4   2  17        6.36        9.51      1.59 o 
   5   2  17        1.24        1.54      2.46 o 
  -9   3  17        0.72        0.37      0.84 o 
  -8   3  17        4.04        3.20      0.94 o 
  -7   3  17       20.04       16.01      1.18 o 
  -6   3  17      220.50      205.70      4.21 o 
  -5   3  17       19.63       17.98      1.10 o 
  -4   3  17       20.35       21.69      1.15 o 
  -3   3  17       77.06       71.82      2.18 o 
  -2   3  17       27.01       26.65      1.41 o 
  -1   3  17        2.41        4.75      1.25 o 
   0   3  17        2.41        2.48      0.90 o 
   1   3  17       18.84       22.92      1.55 o 
   2   3  17        9.58        8.54      1.19 o 
   3   3  17        7.89        6.19      1.22 o 
  -4   4  17        4.47        5.11      1.07 o 
  -3   4  17       14.98       16.65      1.24 o 
  -2   4  17        3.71        4.78      1.27 o 
 -12   0  18        3.06        3.41      1.62 o 
 -11   0  18        3.70        4.41      1.32 o 
 -10   0  18       14.72       13.95      2.14 o 
  -9   0  18       15.64       16.76      1.75 o 
  -8   0  18       26.81       30.21      3.03 o 
  -7   0  18       25.96       24.68      1.55 o 
  -6   0  18       14.24        9.23      1.09 o 
  -5   0  18      813.91      830.87     15.90 o 
  -4   0  18       94.07      102.17      6.66 o 
  -3   0  18      151.46      120.44      3.40 o 
  -2   0  18       19.07       14.63      1.24 o 
  -1   0  18      312.85      325.17      7.13 o 
   0   0  18        2.96        3.46      0.88 o 
   1   0  18       16.48        9.23      1.10 o 
   2   0  18        5.18       15.27      2.41 o 
   3   0  18       35.57       36.07      2.47 o 
   4   0  18       14.72       22.14      3.05 o 
   5   0  18        0.07       -1.18      1.44 o 
 -12   1  18       18.80       24.60      1.57 o 
 -11   1  18        2.18        3.16      1.02 o 
 -10   1  18       15.96       20.36      2.34 o 
  -9   1  18        4.39        4.53      0.78 o 
  -8   1  18      208.30      200.94      5.14 o 
  -7   1  18       12.57       12.38      1.01 o 
  -6   1  18        0.01        0.24      0.62 o 
  -5   1  18      215.23      216.51      4.11 o 
  -4   1  18      332.69      325.73      6.20 o 
  -3   1  18      372.89      358.30      6.00 o 
  -2   1  18      123.55      108.04      2.52 o 
  -1   1  18       50.09       55.80      2.34 o 
   0   1  18        0.00       -0.07      0.61 o 
   1   1  18      191.91      175.08      4.12 o 
   2   1  18        5.86       15.35      1.78 o 
   3   1  18        2.46        1.44      1.94 o 
   4   1  18        2.65        7.73      1.62 o 
   5   1  18        1.97        2.12      2.31 o 
 -11   2  18        0.05        0.14      0.80 o 
 -10   2  18       22.78       28.42      3.62 o 
  -9   2  18       70.81       71.49      2.50 o 
  -8   2  18        1.77        0.50      0.78 o 
  -7   2  18       29.28       26.75      2.02 o 
  -6   2  18       14.68       17.84      1.14 o 
  -5   2  18        2.67        1.71      0.78 o 
  -4   2  18        3.23        2.22      0.66 o 
  -3   2  18        9.39       12.25      0.99 o 
  -2   2  18        0.46        0.72      0.58 o 
  -1   2  18       18.09       18.80      1.30 o 
   0   2  18       16.13       16.57      1.31 o 
   1   2  18        1.07        3.25      0.84 o 
   2   2  18        0.16        1.03      1.11 o 
   3   2  18       36.87       35.63      1.88 o 
   4   2  18        1.61        1.39      1.08 o 
  -9   3  18        2.84        4.48      1.11 o 
  -8   3  18        8.72        9.58      1.28 o 
  -7   3  18        7.30       10.42      1.25 o 
  -6   3  18        6.05        3.72      0.87 o 
  -5   3  18        9.61        9.16      1.27 o 
  -4   3  18        1.23        0.72      0.75 o 
  -3   3  18        0.02        0.61      0.73 o 
  -2   3  18       13.15       19.15      1.27 o 
  -1   3  18       11.85       11.62      1.11 o 
   0   3  18        0.08        0.41      0.77 o 
   1   3  18        3.00        5.58      1.14 o 
   2   3  18        0.05        1.57      0.88 o 
 -11   1  19        1.81        3.56      0.94 o 
 -10   1  19        0.02       -0.54      0.72 o 
  -9   1  19        0.00       -0.30      0.64 o 
  -8   1  19        2.16        4.40      0.81 o 
  -7   1  19       17.16       14.71      1.21 o 
  -6   1  19       33.03       28.10      1.62 o 
  -5   1  19        3.42        3.42      0.72 o 
  -4   1  19        0.05        0.63      0.56 o 
  -3   1  19        1.96        1.82      0.64 o 
  -2   1  19       19.87       19.43      1.45 o 
  -1   1  19        0.08        0.30      0.51 o 
   0   1  19       33.95       31.95      1.60 o 
   1   1  19        3.01        3.65      0.87 o 
   2   1  19        7.53       11.31      1.21 o 
   3   1  19        1.75        2.23      2.59 o 
   4   1  19        4.61        7.62      1.75 o 
 -10   2  19       14.15       14.22      1.38 o 
  -9   2  19        0.11       -0.08      0.78 o 
  -8   2  19       29.79       29.29      1.48 o 
  -7   2  19       20.81       20.57      1.27 o 
  -6   2  19       13.91       15.43      1.17 o 
  -5   2  19        8.08        7.55      0.92 o 
  -4   2  19        5.29        3.78      0.73 o 
  -3   2  19       12.77       14.25      1.08 o 
  -2   2  19        0.07       -0.02      0.67 o 
  -1   2  19        0.04        0.17      0.71 o 
   0   2  19       11.05       12.69      1.28 o 
   1   2  19        4.51        4.93      1.25 o 
   2   2  19        3.95        5.78      1.31 o 
   3   2  19        0.12       -0.75      0.96 o 
  -8   3  19        0.54        1.22      0.94 o 
  -7   3  19       17.53       27.54      2.21 o 
  -6   3  19        4.62        4.53      0.92 o 
  -5   3  19        2.36        2.18      1.01 o 
  -4   3  19        7.90        8.48      1.16 o 
  -3   3  19      109.24      110.69      4.68 o 
  -2   3  19        0.58        1.62      0.80 o 
  -1   3  19       35.69       36.45      2.85 o 
   0   3  19        7.25        8.59      1.44 o 
 -11   0  20        0.13        1.02      1.69 o 
 -10   0  20        3.03        3.04      1.21 o 
  -9   0  20       18.68       17.89      1.83 o 
  -8   0  20       55.13       59.80      3.02 o 
  -7   0  20       41.86       47.30      4.77 o 
  -6   0  20      154.90      128.48      4.60 o 
  -5   0  20      118.62      119.72      6.30 o 
  -3   0  20      322.20      331.09     21.70 o 
  -2   0  20        1.31        4.62      1.51 o 
  -1   0  20       20.18       17.60      1.45 o 
   0   0  20       10.75       11.77      1.30 o 
   1   0  20       18.47       19.62      2.99 o 
   2   0  20      109.94      124.08      4.85 o 
   3   0  20        3.13        1.21      1.15 o 
 -11   1  20        3.61        5.15      1.41 o 
 -10   1  20        9.21        9.64      1.16 o 
  -9   1  20       49.92       51.96      1.88 o 
  -8   1  20       11.75       12.02      1.81 o 
  -7   1  20       47.07       40.45      1.63 o 
  -6   1  20       67.96       55.91      1.87 o 
  -5   1  20       46.31       52.03      1.99 o 
  -4   1  20       53.48       59.39      1.87 o 
  -3   1  20       47.14       37.36      1.50 o 
  -2   1  20        2.74        1.97      0.62 o 
  -1   1  20       37.30       41.19      1.89 o 
   0   1  20       47.12       50.12      2.02 o 
   1   1  20       12.53        9.91      1.15 o 
   2   1  20        0.30        1.15      1.03 o 
   3   1  20       20.84       24.47      2.46 o 
 -10   2  20       11.92       15.03      1.59 o 
  -9   2  20        3.95        2.29      0.91 o 
  -8   2  20       11.38       12.03      1.28 o 
  -7   2  20        1.35        1.46      0.75 o 
  -6   2  20       12.99       12.55      1.14 o 
  -5   2  20        0.33        0.46      0.63 o 
  -4   2  20        0.55        0.52      0.65 o 
  -3   2  20       31.13       34.17      1.51 o 
  -2   2  20        0.14        0.48      0.72 o 
  -1   2  20       12.38       11.16      1.24 o 
   0   2  20        0.03        1.09      0.79 o 
   1   2  20       25.20       29.17      2.35 o 
   2   2  20        7.40       15.24      2.35 o 
  -7   3  20        0.52        1.62      0.89 o 
  -6   3  20       18.97       19.94      1.39 o 
  -5   3  20        2.45        4.06      0.92 o 
  -4   3  20       18.60       19.38      1.50 o 
  -3   3  20        0.67        0.61      0.85 o 
  -2   3  20        1.98        3.28      0.98 o 
  -1   3  20        5.53        7.40      1.39 o 
 -10   1  21       12.56       17.61      1.86 o 
  -9   1  21        0.69        0.95      0.73 o 
  -8   1  21        5.71        6.56      0.96 o 
  -7   1  21       67.39       71.30      2.79 o 
  -6   1  21        3.29        4.44      0.88 o 
  -5   1  21       61.74       61.39      1.99 o 
  -4   1  21        0.69        0.36      0.63 o 
  -3   1  21        4.42        5.17      0.82 o 
  -2   1  21        6.11        7.47      0.88 o 
  -1   1  21        3.48        3.52      0.89 o 
   0   1  21        0.91        2.13      0.87 o 
   1   1  21        0.12        1.01      0.86 o 
   2   1  21       13.12       17.87      2.30 o 
  -9   2  21        3.02        3.00      0.97 o 
  -8   2  21        0.08        2.79      0.82 o 
  -7   2  21        7.67        9.81      1.29 o 
  -6   2  21       31.41       29.30      1.48 o 
  -5   2  21       28.46       30.08      1.45 o 
  -4   2  21       11.55       13.14      1.14 o 
  -3   2  21        8.39        7.39      1.11 o 
  -2   2  21        1.42        2.05      0.85 o 
  -1   2  21        4.31        5.05      1.23 o 
   0   2  21       16.11       20.59      1.57 o 
   1   2  21        1.57        3.04      1.11 o 
 -10   0  22       22.05       15.49      1.92 o 
  -9   0  22        0.00        0.60      1.05 o 
  -8   0  22        4.89        5.72      1.41 o 
  -7   0  22      249.49      248.97      7.56 o 
  -6   0  22       15.25       15.55      4.75 o 
  -5   0  22      143.80      115.46      4.53 o 
  -4   0  22        0.00        1.50      1.01 o 
  -3   0  22       32.62       35.89      2.43 o 
  -2   0  22        1.79       -0.28      0.92 o 
  -1   0  22        3.85        1.55      1.02 o 
   0   0  22        0.02        5.45      1.94 o 
   1   0  22       13.13       13.94      2.92 o 
 -10   1  22       21.71       27.83      1.64 o 
  -9   1  22        0.01        1.52      0.72 o 
  -8   1  22        6.43       10.26      1.09 o 
  -7   1  22        0.03       -0.23      0.70 o 
  -6   1  22       60.89       60.31      2.02 o 
  -5   1  22       49.73       57.08      1.96 o 
  -4   1  22        6.89        5.47      0.86 o 
  -3   1  22        6.03        2.93      0.77 o 
  -2   1  22        0.58        0.66      0.73 o 
  -1   1  22       48.72       58.15      2.69 o 
   0   1  22        4.18        7.84      1.18 o 
   1   1  22       15.72       13.57      1.70 o 
  -8   2  22        0.05        1.12      0.75 o 
  -7   2  22       25.88       22.72      1.42 o 
  -6   2  22        0.41       -0.40      0.94 o 
  -5   2  22       10.28       15.31      1.22 o 
  -4   2  22        2.93        2.50      0.96 o 
  -3   2  22       63.27       69.92      2.59 o 
  -2   2  22        7.58       13.37      1.42 o 
  -1   2  22       10.54       10.60      1.47 o 
  -9   1  23        9.35       11.09      1.80 o 
  -8   1  23        6.23        6.83      1.07 o 
  -7   1  23       39.68       43.01      1.81 o 
  -6   1  23        0.73        1.17      0.72 o 
  -5   1  23        3.98        4.98      1.01 o 
  -4   1  23        0.22        1.08      0.67 o 
  -3   1  23        5.22        5.95      0.92 o 
  -2   1  23        5.27        7.84      1.14 o 
  -1   1  23        0.28        0.53      0.81 o 
  -6   2  23       49.11       49.15      1.94 o 
  -5   2  23       10.14       12.84      1.71 o 
  -4   2  23        5.93        8.46      1.20 o 
  -3   2  23        2.73        5.30      1.47 o 
  -8   0  24        1.30        5.49      2.70 o 
  -7   0  24        2.03        3.41      1.31 o 
  -6   0  24        0.51       -0.50      1.02 o 
  -5   0  24       10.78       10.01      1.74 o 
  -4   0  24        5.10        7.05      1.62 o 
  -3   0  24        3.65        4.34      1.34 o 
  -2   0  24        0.40        2.01      2.33 o 
  -7   1  24        6.82        7.56      1.17 o 
  -6   1  24        0.13        1.36      0.83 o 
  -5   1  24        0.41        1.49      0.74 o 
  -4   1  24        0.53        0.61      0.74 o 
  -3   1  24        2.10        2.85      0.89 o 
                                                 
